# Supplementary material for: Subtype-specific transcriptional regulators in breast tumors subjected to genetic and epigenetic alterations
Source: Bioinformatics. 2019 Sep 16;36(4):994–9. doi: 10.1093/bioinformatics/btz709 (PMC7031777; doi:10.1093/bioinformatics/btz709)
Supplement: btz709_Supplementary_Data [file btz709_supplementary_data.zip]

Archive with 3 entries (3 files):
- All.Supplementary.Figures.and.Tables.pdf
- Supplementary.Methods.pdf
- All.Supplementary.Data.xlsx
