# Supplementary material for: Subtype-specific transcriptional regulators in breast tumors subjected to genetic and epigenetic alterations
Source: Bioinformatics. 2019 Sep 16;36(4):994–9. doi: 10.1093/bioinformatics/btz709 (PMC7031777; doi:10.1093/bioinformatics/btz709)
Supplement: btz709_Supplementary_Data [file btz709_supplementary_data.zip › All.Supplementary.Data.xlsx]

## Sheet: README
List of Supplementary Data:
Supplementary Data 1:
Breast cancer dataset list.
Supplementary Data 2:
Extended signature genes for each subtype
Supplementary Data 3:
Prioritization of individual ChIP-seq experiments in ENCODE, based on enrichment of peaks near luminal A extended signature genes.
Supplementary Data 4:
Prioritization of individual ChIP-seq experiments in ENCODE, based on enrichment of peaks near basal extended signature genes.
These Supplementary Data are in different worksheets in this XLSX.

## Sheet: Sup.Data.1
Supplementary Data 1
Full list of datasets used in this study
Number	Dataset	Description	Number of samples
1	GSE1456.GPL96	Gene expression of breast cancer tissue in a large population-based cohort of Swedish patients	159
2	GSE21653.GPL570	A gene expression signature identifies two prognostic subgroups of basal breast cancer	266
3	GSE2990.GPL96	Gene Expression Profiling in Breast Cancer: Understanding the Molecular Basis of Histologic Grade To Improve Prognosis	189
4	GSE12276.GPL570	Expression data from primary breast tumors	204
5	GSE3494.GPL96	An expression signature for p53 in breast cancer predicts mutation status, transcriptional effects, and patient survival	502
6	GSE11121.GPL96	The humoral immune system has a key prognostic impact in node-negative breast cancer	200
7	GSE23988.GPL96	Expression data from breast cancer FNA biopsies from patients (US samples)	61
8	GSE4922.GPL96	Genetic Reclassification of Histologic Grade Delineates New Clinical Subtypes of Breast Cancer	289
9	GSE19615.GPL570	Integrated genomic and function characterization of the 8q22 gain	115
10	GSE22093.GPL96	Expression data from breast cancer FNA biopsies from patients	103
11	GSE42822.GPL96	Expression data from breast cancer FNA biopsies from patients (USO samples)	91
12	GSE20271.GPL96	Expression data from breast cancer FNA biopsies from patients	178
13	GSE28821.GPL570	Laser-capture microdissected invasive micropapillary carcinomas of the breast	89
14	GSE22597.GPL96	Expression data from Fine Needle Aspiration (FNA) biopsies from breast cancer patients	82
15	GSE32518.GPL96	Expression data from paired matched breast cancer Fine needle aspiration (FNA) or Core needle biopsies (CBX)	74
16	GSE30682.GPL6884	Search for a gene-expression signature of breast cancer local recurrence in young women	343
17	GSE20711.GPL570	Epigenetic portraits of human breast cancers (expression data)	90
18	GSE32072.GPL96	Expression data from breast cancer FNA and surgical specimens from patients	50
19	GSE45255.GPL96	Expression Profiles of Breast Tumors from Singapore and Europe	139
20	GSE1561.GPL96	Identification of molecular apocrine breast tumours by microarray analysis	49
21	TCGA-AR-01.RNASEQ	Breast invasive carcinoma	66
22	GSE3744.GPL570	Human breast tumor expression	47
23	TCGA-BH-01.RNASEQ	Breast invasive carcinoma	144
24	GSE18864.GPL570	Tumor expression data from neoadjuvant trial of cisplatin monotherapy in triple negative breast cancer patients	84
25	GSE43365.GPL570	Genomic Grade Index (GGI): Feasibility in routine practice and impact on treatment decisions in early breast cancer	111
26	GSE36773.GPL96	Expression data from primary breast tumors (IJB+OXF)	49
27	TCGA-B6-01.RNASEQ	Breast invasive carcinoma	59
28	GSE4779.GPL1352	A stroma-related gene signature predicts sensitivity to epirubicin-containing neoadjuvant chemotherapy in breast cancer.	102
29	TCGA-E2-01.RNASEQ	Breast invasive carcinoma	84
30	TCGA-A2-01.RNASEQ	Breast invasive carcinoma	96
31	GSE19536.GPL6480	Molecular Characterization of Breast Cancer Subtypes Derived from Joint Analysis of High Throughput miRNA and mRNA Data	116
32	GSE24185.GPL96	Gene transcription signature of obesity in breast cancer	103
33	GSE36772.GPL96	Expression data from primary breast tumors (NUH)	100
34	GSE19783.GPL6480	Molecular Characterization of Breast Cancer Subtypes from Joint Analysis of High Throughput miRNA and mRNA Data (II)	115
35	GSE32646.GPL570	GSTP1 expression predicts poor pathological complete response to neoadjuvant chemotherapy in ER-negative breast cancer	115
36	TCGA-D8-01.RNASEQ	Breast invasive carcinoma	75
37	GSE26349.GPL571	Breast Cancer Methylomes Establish an Epigenomic Foundation for Metastasis	22
38	GSE23593.GPL570	Intratumor Heterogeneity and Precision of Microarray-Based Predictors of Breast Cancer Biology and Clinical Outcome	50
39	GSE42568.GPL570	Breast Cancer Gene Expression Analysis	121
40	TCGA-AO-01.RNASEQ	Breast invasive carcinoma	47
41	TCGA-AN-01.RNASEQ	Breast invasive carcinoma	39
42	GSE37126.GPL6480	Portrait of early-onset breast cancer in Brazilian patients: germline mutation screening of BRCA1, BRCA2 and TP53 genes and tumor expression profiling	49
43	GSE10797.GPL571	Transcriptomes of breast epithelium and stroma in normal reduction mammoplasty and invasive breast cancer patients.	66
44	GSE24450.GPL6947	183 breast tumors from the Helsinki Univerisity Central Hospital with survival information	183
45	GSE18728.GPL570	Expression data from human breast cancers pre and post chemothrapy	61
46	TCGA-A8-01.RNASEQ	Breast invasive carcinoma	82
47	GSE31192.GPL570	Molecular Signature of Pregnancy Associated Breast Cancer (PABC)	33
48	TCGA-A7-01.RNASEQ	Breast invasive carcinoma	29
49	TCGA-C8-01.RNASEQ	Breast invasive carcinoma	46
50	GSE44408.GPL571	Transcriptomic survey of lymph node-positive vs. - negative ductal breast cancer	44
51	GSE10780.GPL570	Proliferative genes dominate malignancy-risk gene signature in histologically-normal breast tissue	185
52	GSE45584.GPL6480	Expression Analysis and Genomic Analysis of Microdissected Inflammatory Breast Cancer	45
53	GSE45581.GPL6480	Expression Analysis of Microdissected Inflammatory Breast Cancer	45
54	GSE28826.GPL570	Differentially expressed genes after treatment with chemotherapy in breast cancer and their correlation with pathologic bad response (Miller &amp; Payne grades 1 and 2)	28
55	TCGA-E9-01.RNASEQ	Breast invasive carcinoma	53
56	GSE25011.GPL96	Study for evaluating the effect of cold ischemic time and RNA stabilization method on RNA integrity and gene expression measurements	86
57	GSE10810.GPL570	Gene expression signatures in breast cancer distinguish phenotype charact., histological subtypes, and tumor invasivness	58
58	TCGA-EW-01.RNASEQ	Breast invasive carcinoma	36
59	GSE37946.GPL96	HER2-enriched tumor initiating cell (HTIC) genomic predictor of response following neoadjuvant trastuzumab-based chemotherapy in HER2+ breast cancer	50
60	GSE12763.GPL570	Gene expression profiling of 30 human breast cancers	30
61	GSE17705.GPL96	Endocrine Sensitivity Index Validation Dataset	298
62	GSE21974.GPL6480	Molecular Subtype Predicts Response to Neoadjuvant Chemotherapy in Breast Cancer	57
63	GSE6772.GPL96	Comparison of gene expression data from human and mouse breast cancers	26
64	GSE6596.GPL96	Comparison of gene expression data from human and mouse breast cancers: Identification of conserved breast tumor genes	26
65	GSE12665.GPL6480	Gene expression profiling of invasive breast cancer events from the tamoxifen prevention trial	108
66	GSE29561.GPL96	Response prediction to neoadjuvant chemotherapy	22
67	GSE17907.GPL570	Molecular profiling of ERBB2-amplified breast cancers	55
68	TCGA-AC-01.RNASEQ	Breast invasive carcinoma	31
69	GSE28583.GPL570	Differentially expressed genes after treatment with chemotherapy in breast cancer and their correlation with pathologic mid-response (Miller &amp; Payne grade 3)	20
70	GSE22495.GPL6947	Gene expression profiling of breast carcinomas using leftovers from diagnostic Fine Needle Aspiration Cytology	11
71	GSE23177.GPL570	Prediction of lymph node involvement in breast cancer from primary tumor tissue using gene expression profiling and miRNAs.	116
72	GSE32532.GPL6480	Patient-derived tumor grafts authentically reflect tumor pathology, growth, metastasis, and disease outcomes	31
73	GSE32531.GPL6480	Patient-derived tumor grafts authentically reflect tumor pathology, growth, metastasis, and disease outcomes (expression)	31
74	GSE31259.GPL6947	Gene Expression Profiling of Primary Male Breast Cancers Reveals Two Unique Subgroups and Identifies N-acetyltransferase-1 (NAT1) as a Novel Prognostic Biomarker	74
75	GSE16446.GPL570	Predicting the efficacy of anthracyclines in breast cancer (BC) patients: The results of the TOP trial	120
76	GSE33692.GPL5175	Progression of ductal carcinoma in situ to invasive breast cancer	45
77	GSE20437.GPL96	Histologically normal epithelium from breast cancer patients and cancer-free prophylactic mastectomy patients	42
78	GSE17700.GPL96	Factorial study for evaluating the effect of Affy platform and lab on gene expression measurements	32
79	GSE28796.GPL570	Gene expression profiles of pretreatment biopsies from dose-dense-docetaxel-treated breast cancers	24
80	GSE31519.GPL96	A Clinically Relevant Gene Signature in Triple-Negative and Basal-Like Breast Cancer	67
81	GSE9195.GPL570	Predicting prognosis using molecular profiling in estrogen receptor-positive breast cancer treated with tamoxifen	77
82	GSE9574.GPL96	Gene expression abnormalities in histologically normal breast epithelium of breast cancer patients	29
83	GSE10281.GPL570	Letrozole (Femara) early response to treatment	36
84	TCGA-A1-01.RNASEQ	Breast invasive carcinoma	15
85	GSE22652.GPL6947	Germline PTEN promoter variants affect the expression profile in breast tumors	20
86	TCGA-GM-01.RNASEQ	Breast invasive carcinoma	19
87	GSE28694.GPL570	Differentially expressed genes after treatment with chemotherapy in breast cancer and their correlation with pathologic good response (Miller &amp; Payne grades 4 and 5)	13
88	GSE22544.GPL570	Integration of transcript expression, copy number and LOH analysis of infiltrating ductal carcinoma of the breast: expression analysis	20
89	GSE22840.GPL570	Integration of transcript expression, copy number and LOH analysis of infiltrating ductal carcinoma of the breast	20
90	GSE12093.GPL96	The 76-gene Signature Defines High-Risk Patients that Benefit from Adjuvant Tamoxifen Therapy	136
91	GSE20181.GPL96	Letrozole (Femara) early and late responses to treatment	176
92	GSE21947.GPL96	Gene expression profiles of breast cancer subtypes are detectable in histologically normal breast epithelium	30
93	GSE16873.GPL96	Early Dysregulation of Cell Adhesion and Extracellular Matrix Pathways in Breast Cancer Progression	40
94	GSE15852.GPL96	Expression data from human breast tumors and their paired normal tissues	86
95	GSE30480.GPL6480	Gene expression profile of purified tumor cells from primary breast cancer tumor tissues and metastatic lymph nodes	20
96	GSE29431.GPL570	Identifying breast cancer biomarkers	66
97	GSE30010.GPL570	Expression data from breast samples of postmenopausal women	107
98	GSE27220.GPL570	Transcriptional effects of 1,25 dihydroxi-vitamin D3 physiological and supra-physiological concentrations in breast cancer organotypic culture	15
99	GSE26457.GPL570	Defining the Genomic Signature of the Parous Breast	113
100	GSE11001.GPL570	Genome-wide expression profiling from formalin-fixed paraffin-embedded breast cancer core biopsies	30
101	GSE22035.GPL570	Gene expression data in estrogen receptor alpha positive breast tumors with and without PIK3CA mutations.	43
102	GSE16391.GPL570	GGI: a potential predictor of relapse for endocrine-treated breast cancer patients in the BIG 1-98 trial	55
103	GSE29832.GPL570	Expression data from pure/mixed blood and breast to test feasability of deconvolution of clinical samples	15
104	GSE17700.GPL570	Factorial study for evaluating the effect of Affy platform and lab on gene expression measurements	32
105	GSE9662.GPL96	Gene expression analysis of pre-defined sets of neoplastic tissues	24
106	GSE41198.GPL1352	Differentially Expressed Genes Regulating the Progression of Ductal Carcinoma In Situ to Invasive Breast Cancer (Group 4 stroma)	22
107	GSE25835.GPL3921	Expression data from tumor and normal epithelium derived from BRCA1-mutation carriers	16
108	GSE21422.GPL570	Expression profiling of human DCIS and invasive ductal breast carcinoma	19
109	GSE37543.GPL6480	Subtype-specific response to bevacizumab is reflected in the metabolome and transcriptome of breast cancer xenografts	60
110	GSE26082.GPL6480	Prototypes for 4x44K PAM50 Subtyping	40
111	GSE11965.GPL96	Contribution of HSD17B12 for estradiol biosynthesis in human breast cancer	16
112	GSE37485.GPL3921	Expression data of pre-stasis cultured HMEC	52
113	GSE4823.GPL1708	Comparison of normal breast epithelium and stroma from reduction and I.D.C. cases	132
114	GSE41986.GPL6480	Immune and tumor cell gene expression from node positive and node negative breast cancers' primary tumor, lymph nodes and peripheral blood	102
115	GSE43502.GPL570	Identification of Prognosis-Relevant Subgroups in Patients with Chemoresistant Triple Negative Breast Cancer	25
116	GSE19383.GPL570	Altered gene expression in normal breast and ovarian epithelial cells from BRCA1 and BRCA2 mutation carriers	36
117	GSE9936.GPL96	Expression data from human breast cancer cells (MCF-7) coexpressing ERalpha and Erbeta, treated with phytoestrogens	105
118	GSE35031.GPL6244	Estrogen receptors in breast cancer stem cells	24
119	GSE41227.GPL1352	Differentially Expressed Genes Regulating the Progression of Ductal Carcinoma In Situ to Invasive Breast Cancer (Group 4 Epithelial)	22
120	GSE16058.GPL3921	Distinctions between the stasis and telomere attrition senescence barriers in cultured human mammary epithelial cells	48
121	GSE9014.GPL1708	Tumor-associated stroma derived from primary clinical breast cancer samples	123
122	GSE17072.GPL6884	Normal human mammary tissues from BRCA1 mutation carriers, non-BRCA1/2 mutation carriers and normal women	20
123	GSE17539.GPL570	Expression profile of grafted human engineered skin substitutes compared with intact human	29
124	GSE12622.GPL1708	Tumor-associated stroma derived from primary clinical breast cancer samples (II)	103
125	GSE9691.GPL3921	Analysis of the effects of loss of E-cadherin and cell adhesion on human mammary epithelial cells	12
126	GSE23500.GPL6947	Differential effects of progesterone and medroxyprogesterone acetate on normal breast cells	12
127	GSE20086.GPL570	Heterogeneity of gene expression in stromal fibroblasts of human breast carcinomas and normal breast	12
128	GSE23994.GPL570	A molecular signature of normal breast epithelial and stromal cells from Li-Fraumeni syndrome mutation carriers	24
129	GSE19697.GPL570	An expression profile that predicts the therapeutic response of the basal-like breast cancer to neoadjuvant chemotherapy	24
130	GSE13274.GPL570	Ad-HER-wt and Ad-HER2-ki infected HMECs	15
131	GSE11395.GPL1352	Transcript Analysis of Human Mammary Cell Subsets	12
132	GSE11394.GPL1352	Transcript Analysis of Human Mammary Cell Subsets by Chip Technology	12
133	GSE26910.GPL570	Stromal molecular signatures of breast and prostate cancer	24
134	GSE9649.GPL570	Expression studies of HMEC exposed to lactic acidosis and hypoxia	30
135	GSE15363.GPL1708	Heterogeneity of Breast Cancer Vasculature	32
136	GSE24202.GPL3921	Expression data from genetically modified HMLE human mammary epithelial cells	21
137	GSE12814.GPL570	Identifying the molecular signature of the interstitial del(7q) subgroup of uterine leiomyomata using a paired analysis	33
138	GSE23399.GPL570	Gene expression profling of human breast carcinoma-associated fibroblasts treated with paclitaxol or doxorubicin at therapeutically relevant doses	14
139	GSE41036.GPL571	Comparative Genome-Wide Transcriptional Analysis of Bilateral Internal Mammary Arteries	73
140	GSE4917.GPL96	Time course microarray data following GR activation in MCF10A-Myc breast cells	24
141	GSE25407.GPL570	Expression data from breast tumors and reduction mammoplasty explants	10
142	GSE13671.GPL570	Expression data from mammary epithelial cells from BRCA1 mutation carriers and non BRCA1 mutation carriers	14
143	GSE10270.GPL570	Bisphenol A induces a profile of tumor aggressiveness in high-risk cells of breast cancer patients	24
144	GSE12815.GPL3921	PI3K pathway activity in the normal airway of smokers with lung cancer, and in smokers with airway dysplasia	26
145	GSE36766.GPL570	Effect of human breast tumor supernatant on normal CD4+ T cells (Confirmation Set SN)	14
146	GSE9764.GPL570	Carcinoma Associated Fibroblast Like Differentiation of Human Mesenchymal Stem Cells	11
147	GSE39976.GPL571	Determination of molecular markers for BRCA1 and BRCA2 heterozygosity using gene expression profiling	26
148	GSE23061.GPL3921	The expression programme of ERR-alphain human mammary epithelial cells	20
149	GSE20266.GPL570	Salivary Transcriptomic and Proteomic Biomarkers for Breast Cancer Detection	20
150	GSE24468.GPL570	Elucidation of the Mechanisms by which the Progesterone Receptor Inhibits Inflammatory Responses in Cellular Models of Breast Cancer	20
151	GSE35118.GPL6244	Primary TNBC tumor in the presence or absence of SHP2	14
152	GSE38506.GPL570	Expression data from primary human mammary fibroblasts purified from disease-free women of low and high mammographic density	13

## Sheet: Sup.Data.2
Supplementary Data 2
Extended signature genes (not ranked within each list)
Luminal A	Luminal B	Basal	Her2-enriched	Normal-like
AGR3	KIAA0101	ROPN1	EN1	CAV2
TBC1D9	TOP2A	SFRP1	PGAP3	CAV1
MLPH	DTL	KRT6B	ORMDL3	AKR1C3
CA12	GINS2	SERPINB5	PSMD3	PPL
TTC8	ZWINT	NCOA7	FBXL20	LIMCH1
RUNDC1	RACGAP1	MIA	MSL1	PROS1
FAM214A	PBK	RGMA	MED1	PPAP2B
AGR2	CENPK	PLEKHG1	CDK12	SPARCL1
DEGS2	NUSAP1	PPP1R14C	CASC3	NFIA
C4orf34	CDK1	ROPN1B	GSDMB	NTN4
NOSTRIN	MLF1IP	MMP7	TLCD1	PALMD
CAPN8	SPAG5	CRYAB	PNMT	PPAP2A
ABAT	HMMR	PROM1	PSMB3	LGALS3
MAGED2	ECT2	BBOX1	RPL19	SPRY1
PRR15	FANCI	TRIM2	WIPF2	FAM176C
FAM174A	ARL6IP1	GPM6B	NUFIP2	CD59
DYNLRB2	CDKN3	ZNF462	LASP1	PLSCR4
SLC22A5	KIF11	FAM171A1	TRAF4	LRIG3
TMC4	AURKA	NFIB	MRPL45	TGFBR2
DNAJC12	H2AFY	SLC6A14	SDF2	EMP1
C4orf32	PRC1	SCHIP1	KIAA0100	SWAP70
GPR160	RRM2	PM20D2	TNFAIP1	C2orf40
FSIP1	MAD2L1	KLK5	ERAL1	MTUS1
ARSG	PCNA	SYNM	CISD3	PRICKLE2
ZNF552	SPC25	CMTM7	EZR	SRPX
CMBL	UBE2C	ID4	SLC2A10	ANXA1
TPRG1	CCNE2	IRX1	PPP1R10	MAMDC2
C10orf32	NEK2	PRNP	DHRS13	EPAS1
NUDT12	C6orf211	ATL2	CREB3L4	CYYR1
ZG16B	TIMELESS	TCF7L1	TMEM199	A2M
ANKRD30A	CENPH	MID1	PCGF2	AKR1C2
C1orf64	CSE1L	DSC3	PIP4K2B	ETS2
ANKRA2	KPNA2	ELF5	CYB561	MIR100HG
CCDC96	H2AFZ	MPZL2	IFT20	LHFP
CXXC5	CKS2	CCDC82	PHF12	YAP1
RSPH1	RFC5	KRT14	CDC6	GRAMD3
P4HTM	OIP5	UBE2E3	MLLT6	SCPEP1
TMEM25	POLR3K	HAPLN3	POLDIP2	CRYAB
DNALI1	BUB1B	BOC	SPTSSA	SCN4B
SYBU	KIF4A	FAT1	SUPT6H	IFNGR1
CPEB2	ATAD2	MAML2	CATSPERB	EGFLAM
SPOPL	RMI2	PELI1	GALNT7	BOC
C14orf45	POC1A	SHC4	PIGS	DST
MYO5C	COX6C	ANXA3	EPN3	SFRP1
RNF103	ANLN	SOX10	PPP1R1B	SLPI
SLC44A4	CDC25C	SOSTDC1	PP14571	FAM13A
APBB2	SLC9A3R1	BCL11A	CWC25	SH3D19
AR	CCT2	LAMB3	ORMDL2	ZFP36L2
CCDC125	SGOL2	RNF145	TMEM45B	WLS
C9orf152	PRIM1	ZNF521	CXCL17	PDZD2
CIRBP	KIF23	IFFO2	C17orf28	AQP1
TFF1	TUBG1	RARRES1	SPDEF	PDZRN3
KDM4B	GINS1	CSDA	CPD	ITM2B
LONRF2	SNRNP25	LEMD1	FAM222B	SPRY2
SYTL4	KIF20A	STOX2	TP53INP2	DUSP6
TMBIM4	ESPL1	RCAN1	FAM110A	CAPN2
ATP8B1	TBCA	KRT16	VMP1	GSN
GPD1L	PTPLAD1	NXN	CANT1	EBF1
LOC145837	TMEM97	KLF5	C9orf152	KCTD12
ACOT4	RMI1	TUBB6	ARRDC1	MYLK
KIAA0232	FAM83D	KLK6	NLK	F3
ELOVL5	LRR1	GLIPR2	ERGIC1	LAMB3
REEP6	MRPS23	L3MBTL4	BIK	NDRG2
TSPAN13	RNASEH2A	CHST3	SPAG5	SHE
TCEAL3	CDCA5	NCK2	TMEM86A	CFI
TMBIM6	RPA3	ANXA1	CLTC	BCL6
MYB	CERS6	MICALL1	PRR15	FBLN5
SPG11	HMGB2	FAM126A	ATP2C2	ABCA8
RALGPS2	DEPDC1B	OSR1	PHB	C3
EVL	LMNB1	KCNN4	SEC16A	ZCCHC24
UBXN10	CKAP2L	PTCHD1	CEACAM5	CCDC3
KIAA1324	HELLS	LRIG3	SLC37A1	LPL
RHOB	PAICS	PABPC4L	C2orf54	GNG12
IL6ST	ZNF367	PLS3	GPR160	ALDH1A3
C6orf211	DLGAP5	TIGD2	TMEM97	APOD
OSCP1	TIMM17A	FERMT1	TOX3	TGFBR3
BBS1	NCAPG	CHI3L1	PRR15L	PDLIM1
SUSD3	CEP55	RBMS1	ITGB6	ANO6
TADA2B	CCNB2	FBXO32	LRRC59	PARVA
WWP1	MND1	CSRP2	FA2H	MUCL1
CYB5D2	TPX2	PRTFDC1	CORO2A	VWA5A
DACH1	BRCA1	KIT	TRIB3	APCDD1
SKP1	POLE2	DSG3	KIAA1244	ACVR1
HHAT	NME1	LOXL4	TAOK1	TSC22D1
FLJ45983	C15orf23	TMEM71	KMO	TMEM47
MKL2	APITD1	MYLK	PRODH	ANXA3
RASEF	BUB3	GRAMD3	IYD	CRIM1
KLHDC2	RRM1	DMD	AGR2	RHOJ
LRIG1	PARPBP	BTG3	TMEM132A	ACTA2
STARD10	ESCO2	S100A2	TCAP	FRMD4B
INPP4B	PTGES3	PLAGL1	LOC100128098	TCF7L2
SPDEF	BIRC5	KLK7	GOSR1	MATN2
PREX1	PTTG1	JRKL	TOB1	GRAMD2
C5orf30	FEN1	FMNL2	LLGL2	CSGALNACT1
EXOC6	KIF22	SLC43A3	MGAT4A	KRT15
MAN2B2	TK1	NDRG2	PLEKHF2	ADH1B
MOAP1	CENPM	PRICKLE1	RPL23	ZBTB16
TPBG	PAFAH1B3	IL17RD	SNF8	RETSAT
TTC39A	ZWILCH	NFIL3	SLC35B1	DPYSL2
CYB5R1	TSPAN13	MSN	DLG3	GPX3
BHLHE40	CERS2	ST5	SPINT1	LDB2
TAPT1	DSN1	FDCSP	KDM5B	NFIB
MAPT	ORMDL2	PRKX	PPFIBP2	FMO2
FAM198B	TMEM106C	MTHFD1L	C2orf29	BTNL9
BBS4	KNTC1	RSU1	NEK8	CHRDL1
FAM174B	NCAPG2	TNFRSF21	IL13RA1	CDH5
PHOSPHO2	CENPF	SOX8	MSMO1	ZFP36L1
TCTN1	CCNA2	ST8SIA1	CAMK2N1	ID4
RBM47	PPP2CA	CALD1	CERS6	ITIH5
LOC440335	EME1	PADI2	ABCC11	CLDN8
FAM120AOS	CBX3	PTX3	GPRC5A	AOC3
TCEAL4	MELK	FXYD6	TOP2A	PDGFD
RNASE4	HPRT1	GSTP1	GGCT	RIN2
NME3	RBBP7	WWTR1	TP53I13	CAST
ERBB3	E2F8	HRCT1	JUP	KANK1
GALNT7	WHSC1	HORMAD1	ABHD15	KRT14
KCTD3	SKA3	KIAA1804	CAPN13	CD36
CRIP1	LARP4	FAM150B	ZNF217	RECK
KIAA1467	FLVCR1	KRT23	KRT10	PMP22
KIF16B	PLK4	FSCN1	SDC1	PNRC1
KIF13B	KIF15	SCPEP1	ABHD11	IL33
SIDT1	RAD51AP1	CTTNBP2NL	SLC50A1	MEIS2
FAM179B	TMEM194A	LDHB	RAB11A	VWF
CREB3L4	TUBA1B	TMEM123	SLC39A11	SORBS2
ZBTB42	HN1L	FOLR1	MFSD2A	LRRN4CL
WFS1	ENOPH1	IFRD1	ACLY	KLHL29
SUOX	TYMS	KRT15	RAPGEFL1	FOS
KLHDC9	CENPE	APCDD1	LGALS8	MAOA
GFRA1	E2F7	EN1	ATG16L1	CCDC80
PKIB	ASF1B	NHSL1	HN1L	PXDC1
KCTD6	HSPA4	KCNMB1	SPINT2	PTRF
PNPLA4	HSPA9	STAC2	MMEL1	PDGFC
RAB17	C1orf43	PAPSS1	NQO1	ST5
ERBB4	PLEKHF2	TTYH1	KRT19	RCBTB2
FANK1	SLMO2	DOCK7	AKT1	SORBS1
NME5	DTYMK	TES	DOPEY2	LAMA2
KIAA1737	FKBP4	TCF7L2	SRD5A3	SOX7
KIF12	CDC20	CYYR1	FOXA1	FHL1
SLC19A2	MCM2	PRKD3	DNAJA4	RGL1
UGCG	KIF14	ARL4C	CTNNA1	CAT
SLC7A8	DEPDC1	DDX26B	GALNT6	SETD7
LRTOMT	BUB1	DZIP1	PRSS8	IGFBP6
DAZAP2	NEIL3	LAMC2	TM9SF3	ITGA6
CASC4	TRIP13	SCRG1	S100A14	C10orf10
KIAA1407	CENPA	GPRC5B	LRRC1	ELTD1
NDFIP1	KCTD3	CDCA7	TSPAN13	SERPING1
CCDC24	FAM54A	CYP39A1	SLC35A1	SCARA5
FUT8	STARD10	PTPN14	DUSP10	LMO2
TTC36	ASPM	SLC25A37	SLC12A2	PDGFRA
MREG	PSMD12	APCDD1L	WDR26	FSTL1
NRIP1	PSMA6	UGT8	RARA	USP53
HNRNPH2	EFCAB11	RIPK4	C4orf34	SYNM
KRT18	TAF9	CREB3L2	PIGM	LPAR6
LZTFL1	HNRNPAB	SLC2A12	G6PD	RND3
RTN4RL1	PSMC3IP	ZC3H12C	GORASP2	SEPP1
KIAA0040	RAD51	ACTN1	TOM1L1	METTL7A
NTN4	SKA2	PLOD1	SPRED2	PRNP
TP53INP1	STRBP	KCNK5	SCARB2	PALLD
CCNG2	MZT1	AMOTL1	CDS1	EIF3L
FOXP1	NCAPH	CXorf61	KRT18	RNASE4
CPLX1	YEATS4	CXCL16	KIAA0182	SAV1
CMYA5	TMBIM6	ALDH1A3	GNPNAT1	MIR143HG
KLHDC1	ERCC6L	FBLIM1	SMARCD2	APP
TMEM30B	KIF18A	ETV6	RANBP9	FABP4
CHCHD5	CDCA3	PIWIL4	ESRP2	ECSCR
PGR	PIGX	CAV2	GPR137B	NRP1
RALGAPA1	TMEM14A	FNDC3B	G3BP2	IGF1
C10orf116	TPD52	KLHL29	MLPH	CXCL2
TSPAN1	KIF2C	LPCAT2	SLC9A3R1	SEMA3G
TTC18	WDHD1	PTPLA	RPS6KB1	FOXO1
KCNK15	FKBP3	LGR6	THRA	FBXO32
FBXL5	FANCD2	C1orf198	TP53RK	TMEM245
PCP2	SYAP1	CD59	SGK494	FMOD
SMOC2	EPT1	SLC34A2	STARD10	HOXA5
TMEM9B	ANKRD32	MTMR2	CRNKL1	SASH1
TRIM8	SLC19A2	CDK2AP1	S100A16	GGTA1P
NBR1	CKAP2	VSNL1	SERHL2	GPAM
MRFAP1L1	RAE1	RNF150	CCDC125	AKAP12
WDR19	TMCO1	PLA2G4A	ABCC3	GNAI1
C9orf116	TLCD1	AIF1L	SUCO	UGP2
RGS22	TMPO	LPHN2	SYNGR2	ADAMTS5
CERS6	TBCE	CEBPB	DHX40	ZBTB20
BTF3	KRT18	PHGDH	CACNB3	ARRDC3
LIMA1	CLTC	RND3	COMT	ZNF436
TMEM87B	COPZ1	PDE9A	XBP1	CFH
DCTN4	AMZ2	PTPRK	C6orf99	C1orf115
C9orf64	DIAPH3	C2orf40	MB	PCDH18
FAM134B	CRNKL1	C10orf10	ETFA	KIT
FYCO1	EMC9	PKP1	SPTSSB	MSRB3
ERGIC1	C16orf59	YEATS2	ST6GALNAC2	BBOX1
GOLGB1	NDC80	APP	BCAS1	ANKRD35
SYTL2	AURKB	SERPINE2	MRPL27	SH3BGRL2
C1orf168	PARP1	MET	ALDH3B2	FERMT2
LCMT2	CASC5	DEFB1	SUSD2	S1PR1
GLUL	TOM1L1	PERP	TMEM165	JAM2
MARVELD2	CETN2	HEPH	CDH1	KLF9
SCCPDH	RAD51C	PPP1CB	GPRC5C	MME
FAM63A	MKI67	ART3	PBX1	KLF4
STC2	SHCBP1	SLC35F3	SRCIN1	ARL6IP5
MAST4	CDCA8	C5orf46	CLN3	GPR146
THSD4	MARVELD2	CYP27C1	LEO1	DAB2IP
LYPD6B	CCDC43	S100B	MTA3	TXNIP
C2orf55	MCM4	C15orf52	PGK1	MYH11
EFHC1	CIT	NMT2	C12orf28	DCN
CHST15	POLR2K	LMO4	SPTLC2	MEOX2
GMPR2	MRPL17	CXCL2	YIPF1	CD302
ITPR1	NDUFAF6	C2orf88	CD24	CYBRD1
CELSR1	SCCPDH	DPYSL2	DDX52	CHL1
SLC2A10	CDK7	JOSD1	VPS37C	ARID5B
SPEF2	C11orf82	EDN1	TMEM87B	TPT1
MYOF	KIAA1524	CCDC102A	CALML5	CALD1
KIAA1244	CDC45	STK38	SH3BP4	GEM
FAAH	MIS18A	ANKRD35	GDPD1	CD93
CYB5D1	AGR2	TMEM237	DPP3	NAMPT
EAPP	RMND1	SH3PXD2B	NSRP1	10-Sep
NPDC1	MPHOSPH9	SOX9	PDXDC1	PLAC9
DNAH5	SKA1	ARHGAP21	IDH1	ZNF608
ZBTB4	CENPL	CAPN6	HNRNPF	LPP
TMEM205	C12orf32	CRISPLD1	PSMD5	TACSTD2
CACNA1D	CACYBP	C11orf75	KCNK1	PGM1
ZNF91	C16orf53	MRAS	HSP90AA1	INPP1
MPP7	ANXA9	LPIN1	DDR1	GUCY1A3
DNAJC16	TACC3	CHST9	UBE2Z	TMEM133
ALDH6A1	PDZD11	OGFRL1	PHLDA2	ZFAND5
ORAI3	SLBP	TIAM2	DOLK	ADD3
CCDC30	SAR1B	DSG2	CAP1	ABCA9
PRRT3	MRPL24	KLF11	CASP3	RGCC
RAB5B	CCNF	YES1	TFF3	FAM13C
IGFBP4	FOXM1	FRMD3	SMG8	EFEMP1
FGD3	HSPE1	GRHL1	MIA3	MCAM
DALRD3	VDAC1	LOC84856	MUCL1	TPM1
LRRC46	HJURP	MT1X	DNAJC10	TAGLN
MDP1	FAM64A	SPRY2	MYO1D	NR3C2
RAI2	GNPNAT1	ADORA2B	ELMOD2	CGNL1
CYP2B7P1	SLC35B1	TM4SF1	CRIP2	RGS2
CAPN13	CENPW	FABP7	ELL3	CXCL12
REEP1	TCF19	CYB5R2	RAB25	TF
CLSTN2	MCCC2	FAM176A	TNFSF10	GNG11
IGBP1	SQLE	TRIM47	RAB1B	ANXA4
FAM114A2	WWP1	SACS	TMSB10	PLS3
PBX1	GEMIN6	KRT81	TMBIM6	ZFP36
AKR7A3	TCEB1	CPNE8	TPD52	PELI1
FNIP1	C12orf66	SVIL	DYNLT1	ITM2A
AFF3	ESRP1	SPHK1	PTPLAD1	LEPROT
IVD	RPL26L1	MRAP2	PTRH2	PLEKHH2
CCNDBP1	GLO1	ITGB8	QPRT	ASS1
ABLIM3	LRRC59	FLNA	S100A11	MFAP4
MTERFD3	MTL5	GPR125	TTC30A	TRIM29
IFT88	COA1	KLK8	EIF2AK3	LAMC1
IRS1	LOC81691	FOXQ1	SDR16C5	NRN1
TM9SF1	WDR34	BACE2	FGFR4	HTRA1
SYNJ2BP	VPS25	TPM2	MAL2	DARC
ECI2	CANT1	QKI	PPP4C	C2CD2
C5orf15	C17orf75	LCN2	DDX23	PDE2A
LOC375295	MRPL27	CPNE2	USP3	ISM1
CYP4X1	EZH2	NAB1	TSPAN15	PLIN4
BTG2	RNPEP	SOCS5	PRKCD	COX7A1
CST3	KLHL12	FMO2	KIAA1598	DAB2
CD46	STRA13	ADAMTS9	ERMP1	ATP1A1
CHMP2A	EPN3	TMEM158	SERINC2	EGR1
OCIAD1	TUBA1C	COMMD2	FAM84B	BDH2
C11orf52	EXO1	MPZL1	ERBB3	SNAI2
CACNA2D2	PPAT	MOB3B	PERP	PCSK5
DNAL1	CYB561	FAT2	PTPN3	PIP
LRG1	TMEM199	KLHL13	GALE	MGP
LAMB2	TROAP	USP31	SLC44A4	TMEM220
IFT43	COMMD10	SLC9A6	CD46	G0S2
SHROOM3	SRP54	ESYT2	NXPH1	SNRK
TMEM63C	UQCRQ	ITPRIP	ADIPOR1	PLIN1
KCNE4	SIAH2	ERRFI1	EPCAM	C1R
PLEKHF2	FAM96A	UBASH3B	ELMO2	LOC100288911
PIGT	MNF1	FAM20C	RAB27B	TSPAN7
GALNT6	ADIPOR1	ACTR3B	IDH2	EMCN
MEGF9	PTTG3P	C3orf58	CLCA2	KRT5
CYBRD1	ATP5H	VANGL2	ACSL3	CNRIP1
DYNC2LI1	RAD54B	NOTCH1	ARF1	EDNRB
TBCK	ECI1	PLD1	PSMD11	ENPP2
ELP2	HYLS1	TMEM43	CRISP3	PID1
FRY	HN1	KHDRBS3	SLC16A14	FXYD1
GLUD1	AAGAB	AMD1	ATP8B1	SLC44A3
PIGH	NKAIN1	KANK1	KRT7	GALNTL2
CPEB4	EBP	EOGT	AATF	VIM
GHDC	DARS2	TTLL4	CLDN7	DPT
CSAD	ANAPC11	CRABP1	TMEM57	IRX1
SPRYD3	SRSF9	FAM89A	RBM47	PPARG
FBXO36	IRX5	KCTD14	GGPS1	MMRN2
COPZ1	MSI2	SAMD5	MAP7	NCOA7
ADCY9	HMGCR	PROS1	CCDC47	TANC1
C7orf63	CENPQ	PNRC1	SCGB2A2	ALDH1A1
TMEM144	COQ5	GAS1	RHOB	KLHL2
KIAA1279	FAM111B	CLIC4	IFT27	TNS1
NBEA	KIF21A	KRT7	SEPHS2	PFKFB3
SEMA3C	BRIP1	EPHB3	ZBTB42	OGN
IGF1R	TUBB4B	VIM	ATP6V1G1	FZD4
WBP1	POLQ	ESYT3	MARVELD3	C20orf194
C16orf45	ZNF552	CACHD1	MOB4	CARD6
FAAH2	CSTF1	STAC	OSBPL2	SIK2
VEZF1	IER3IP1	SRSF12	YWHAZ	CX3CL1
PPP1R3C	EIF4A3	UGP2	USP40	ECHDC2
PRR13	MREG	PSAT1	TEX2	NPC2
DHCR24	ARF3	YAP1	RAP1GAP	NOSTRIN
TSPAN31	SUCO	SLC18B1	HMGCS1	CDKN1C
CASC1	MNAT1	FAM20A	RAD23B	SGK1
SSH3	FBXO45	SLC25A27	C3orf14	GPR116
CRIPAK	INTS7	ST3GAL6	C15orf63	SDPR
PIP	NSF	GRAMD2	LRP11	LTBP2
PVRL2	ISOC1	C1R	TRIQK	PLAGL1
POC5	C5orf30	CCDC71L	FEM1C	CDO1
MRFAP1	TACO1	EHBP1	PEX13	FAM20C
PDZK1	GATA3	GPX7	ABCC12	CYR61
RBKS	C12orf73	VTCN1	NANS	PCCA
SERPINA5	CBX1	LIMK2	CXorf26	LAMB1
USP30	DNAJC14	ARHGEF9	GCHFR	PLEKHG1
CAMLG	CDT1	DTD1	RAB5B	CLU
UGDH	SPAG1	TLE4	TRIM37	SRSF5
TOX3	CCND1	RDH10	YWHAB	PTGR1
PHYHD1	ORC6	POLR1E	UBE2A	KRT7
CCNH	PXMP2	RNF175	HMGCR	PDGFRL
PRSS23	TFF1	KIAA0020	CUEDC1	C11orf96
TSTD1	NDUFA7	C21orf91	TXN	SVIL
CRNKL1	APOO	ASS1	S1PR3	IRX2
DYX1C1	MORF4L2	NOB1	PVRL4	PDLIM3
REPS2	PRR13	RGS2	YTHDF1	TPRG1L
LYPD6	PIGU	PTPRZ1	ZNF652	PDK4
HECTD2	RABIF	YBX1	CRIP1	CNN3
WBP1L	HMGB3	ARRDC3	TMEM99	MYL9
HPN	TRIM37	PXDC1	CNTNAP2	MYCBP2
TMEM192	C17orf58	PODXL	SAMD11	CD81
IKBKB	DPP3	SAV1	BRD3	THRSP
AHNAK	BARD1	SLC27A6	TMEM135	GULP1
ZNF776	HSP90AA1	TSPAN6	FXYD3	PDZK1IP1
STK36	RET	PPL	SLC25A1	NDN
NDUFAF1	PCBD2	SIRPA	PLA2G10	IGFBP7
LOC647979	WDR67	CDC42EP1	HMG20B	SBF2
IFT46	CTPS2	SPHKAP	TMEM141	TCEAL7
TP53TG1	CDK2	ETS2	CASP6	RTN4
AZGP1	SOD1	CCNY	MARVELD2	GAS1
PTPLAD1	MAGED2	PFKP	TMC5	KIAA1671
CCDC126	LAMTOR2	TMSB15B	DUSP6	SHANK3
PTPRT	XBP1	SYT8	CD9	AMOTL2
SREBF1	CDCA2	A2M	TM7SF2	PERP
ZNF587	LRBA	RASD2	ASCC3	EOGT
SYT17	NAA20	REXO2	SSH2	RBMS1
CYB561D2	C15orf63	TP53BP2	FHDC1	AZGP1
CERS2	C1orf131	LAMA1	LRFN2	HIBCH
BCDIN3D	C1orf31	RNF217	FGB	ANGPTL1
WNK4	CCDC167	GPR161	IGSF3	TJP1
SEC16A	HAGH	PAM	S100A9	C1S
COG2	COIL	PI3	C11orf80	CLMP
COQ4	DSCR6	BTBD3	PPT1	CNN1
FAM102A	FADD	CTSL2	TSTA3	C7
ARL3	NFS1	CCNB1IP1	CFL1	MAP3K5
ATP6AP1L	EMP2	CHST2	RABIF	CRYBG3
NSMCE1	PRKAG1	KRT6A	CRABP2	PTN
PRICKLE2	SELT	EPB41L2	TMED3	COL14A1
CYP4Z2P	CA12	NT5C2	PIGU	SMOC2
ZNF396	COQ7	RCN1	CLDN4	FAM89A
FBXO15	HNRNPF	ATP11C	TP53INP1	RCAN1
ROGDI	CHTF18	HCG11	CDR2L	SSPN
NUCB2	PTRH2	PLSCR3	SOX13	KRT17
XPA	FOXA1	DOK5	SYNRG	BOK
RGL2	PBX1	CHODL	ULK1	SMARCA2
SUMF1	LOC440335	SFT2D2	CRAT	PRCP
ITGB5	WDR76	TAGLN	SURF1	ATL1
C17orf58	DNAJA3	EGFR	SAPCD2	MRGPRF
KCNK6	ELP2	MYO10	ZNF468	INHBB
SULT1A1	NPEPPS	MUC15	VAMP8	HIBADH
PRR15L	MAPK9	ADAMTS1	GALNT10	COL15A1
SNX1	CRNDE	TF	SLC31A1	RCAN2
IRX5	SEPHS2	EPHA2	RAB11FIP4	PECAM1
MYO6	ZNF217	MAP2	BLVRA	LINC00478
IGIP	SEC23B	KLK10	COIL	JUN
SEMA3F	CCDC125	NES	DALRD3	SYPL1
DUSP4	NECAB3	C1S	ABCA12	TMBIM1
ARHGAP32	CHAF1B	PALM2	TANC2	GHR
SLC22A18	AGR3	IGF2BP2	FAM174B	VLDLR
KIAA1598	PIGM	WIF1	SCYL3	TM4SF18
KIAA0319L	CNIH4	KANK4	BZW2	GLTSCR2
MTUS1	GLRX2	PRRG1	ACACA	SPTBN1
DUSP28	SPR	RRAS2	ZSCAN16	ID1
PEX19	TMEM9	MPP6	CADPS2	IL1R1
KIAA1377	UBE2D2	LY75	LAD1	CLEC3B
ABCC8	MZT2B	SVOPL	RNPEP	ADIPOQ
TTC30A	PSRC1	GSTA1	S100A8	KIAA0355
PIGV	GPSM2	LIPG	UCP2	FEZ2
RAD50	MTA3	SAA4	TMEM87A	PPP1R1A
CCDC170	TTC39A	FBLN5	C21orf59	SRSF8
OCEL1	CISD2	GPRIN2	CIB1	IDH1
TMC5	EZR	ATP6V1C2	HOTAIR	ECM2
DCAF5	RALGPS2	ITM2C	KIF3B	TAX1BP3
C17orf28	TTC26	KIAA1609	PAFAH1B3	ANXA2
TMEM161B	ERBB3	SOD2	CLCN3	SCGB2A2
KCNJ11	CRABP2	FOLH1	CSNK2A1	HEG1
PLCD4	B3GALNT1	PCDHB10	KDELR2	RPL3
NINJ1	CPNE3	CHRM3	CYP4Z2P	CSDE1
LRRFIP1	FAHD1	LBR	SHISA5	PON2
SLC9A3R1	MPC2	FAM101A	YPEL2	ZFP106
SPATA20	GFRA1	LYN	CCDC160	ASPH
TBX3	HIST1H2BD	DNER	NR2F6	ANTXR2
NUDT16L1	PARD6B	CARD6	APMAP	MGST1
TPRN	PIP4K2C	PRKCDBP	MARCKSL1	HMCN1
SYT9	MORN2	GCNT2	H2AFY	FBLN2
ATP7B	KLHDC9	RNF182	VPS37B	KLHL13
ARFIP2	FBP1	EMP1	LGALS8-AS1	TNFSF10
NECAB3	ZCRB1	TEX10	IDI1	RBP4
DHRS4-AS1	RMND5B	MYO1E	DIP2B	MPZL2
SLC16A6	MYB	USP6NL	CALM1	MAF
P2RX4	C20orf24	TMEM139	SOX11	PPP1R14A
GNPTG	RPN2	MEX3C	EMP2	REXO2
MBD6	FGFR1OP	PGM1	ODF2	IL17RD
APH1B	DYNLRB1	ITGA6	CD2AP	UBE2E3
COG7	ATP8B1	ETV5	ARHGAP32	CBX7
SH3GLB2	KRT19	LARP6	PPAP2C	UACA
MMEL1	EAF1	FAM176C	TMTC4	CD34
HEXIM2	LINC00467	ARHGAP31	RNF144B	GPM6B
ZMAT1	SLC16A6	CYP7B1	RND1	CACHD1
TSC22D3	TSG101	S100A10	GRAMD4	SERPINF1
SYNC	CCDC34	SLC16A1	INPP4B	TCF4
TOB1	GRHL2	NCCRP1	ZNF467	EHF
IQCK	TTC30A	PTK7	DQX1	C4orf3
MRPS36	C8orf76	IMPA2	TTC9	HLF
ATP5G2	C18orf32	ADAMTS5	MTHFD2	COBLL1
KIAA0556	SRXN1	STON1	CYB5R1	CLDN5
PIGG	CDS1	COL9A3	TC2N	FBLN1
KIF9	FSIP1	PLXDC2	CDC42SE1	RUNX1T1
DLG5	SMUG1	LEPREL1	FGG	STEAP1
UBE2B	CENPI	VGLL4	ABRACL	STOM
IFT140	STAU2	GLYATL2	DGKD	RASD1
AHCYL1	TFF3	VASN	ESRP1	LINC00341
COQ6	SMG8	MSANTD3	TMEM150A	ZFYVE21
CHAD	RDM1	A2ML1	NBEAL2	MAFB
ZNF763	UBFD1	LRRC8D	TMEM184B	ENDOD1
RPH3AL	NDUFB4	FAM57A	RTF1	TIE1
C1orf21	TXN	MMGT1	MBOAT2	OLFML3
TMEM41B	SAPCD2	GLG1	RALA	OSR1
FLJ38379	PTPN1	RIMS3	CPNE3	NEDD9
TGFB3	PRR15	EFNA5	UBE2L3	CYP4X1
FAH	SFXN2	PLCG2	MORC4	GPIHBP1
CGRRF1	KCNK15	SH3KBP1	MAPK6	ACO1
ICA1	CCDC117	STEAP3	S100A7	SCGB3A1
HMGCL	ERI2	PCDH18	RFFL	RBPMS
PER2	SKP1	MFSD4	MARS	CREG1
TOX4	PMAIP1	LRRC8C	MTFR1	ZNF521
TTC30B	C3orf67	PDE7A	RNF43	FGD5
INPP5J	MYBL1	KIAA1755	DHCR24	GPR124
LOC400043	SLC50A1	SUN2	PCDH20	SPG20
C11orf35	EPCAM	CNKSR3	SBK1	LIMA1
MFAP1	TICRR	GJB3	FLOT2	CCNG1
NPRL2	RBM47	CHIC2	SMARCE1	NNMT
SFXN2	NKAP	VLDLR	TLK1	CDC14B
FBXL7	ENSA	MAP4K4	MED24	NCOA1
ACADSB	SLC35E3	RDX	ERBB2	OAF
ADRA2A	LAGE3	RPS6KA3	GRB7	COL16A1
AGTR1	ARL3	ACTA2	STARD3	ANKMY2
ALCAM	TTC30B	MICAL3	TBPL1	ADAMTS1
ANXA9	SUPT4H1	ROR1	CEACAM6	CLEC14A
ASAH1	CELSR1	RAP2A	S100P	ARHGEF40
BECN1	ATP6V1H	ACOT9		TTC28
CFB	HARS2	LY6D		SLIT2
BLVRA	IFT81	LOC401093		PEAR1
CAMK2N1	RNF34	PTGS2		BLCAP
CCND1	C20orf20	LATS2		ADAMTS9
COX6C	PKIB	FAM49A		FRMD6
CRAT	MZT2A	ADAMTS3		CTDSPL
CYB5A	EARS2	PPP1R14A		CHMP3
CYP2A6	CXorf40B	ACSL4		SESN1
APPL2	CRIP1	ANKS1A		EBF3
REEP5	PANK3	TET1		DGAT2
ENPP5	MLPH	TINAGL1		DUSP22
ESR1	MB	BAG2		GABARAPL1
FBP1	TSSC1	MAFF		OSBPL9
ECHDC2	CMBL	SLC37A3		ABI3BP
ACBD4	KIAA0391	CLDN23		DMD
FMO5	TNNT1	RRAGD		RBFOX2
FMOD	SERPINA5	OPTN		TACC1
FOXA1	DNAJA4	ANKRD6		HADHA
GALNT10	ZNF92	MCAM		MSRA
GATA3	HOOK1	RUNX3		FAM210B
GSTM3	EIF2AK1	CCDC8		AHR
HEXIM1	NLK	PSME4		CRTAP
HSD17B4	WDR54	CALB2		GPRASP2
KIAA0182	DLG3	KCNH8		ACADVL
PHF15	PTP4A2	CCDC50		RAPGEF3
MED13L	FAF2	SRF		ACSS2
SLC39A6	LOC93622	EXT2		RAB11FIP5
NPNT	AKR7A3	ZNF532		PIK3R1
LRBA	CREB3L4	CDK6		AKR1C1
BCAM	APOBEC3B	CXCL1		ACSL1
MCCC2	NANS	CDH3		PAM
SNED1	MEAF6	SLPI		GNB2L1
MGRN1	GPD2	VGLL1		PTPRM
MSX2	SLC27A2	GABRP		LTF
MUC1	TOX3	KRT5		AQP3
NAT1	C3orf52	TRIM29		ABLIM1
NPY1R	CLGN	KRT17		GSTA4
PLAT	SHROOM2	MFGE8		KRT13
SVEP1	AP2B1	CX3CL1		TFAP2C
PTP4A2	NECAP1	FZD7		CA2
PTPRN2	MRPS36	FOXC1
QDPR	CDH1	CHI3L2
RABEP1	ZNF587	DSC2
RALGPS1	GPRC5A	B3GNT5
RARRES3	FGFR3	SLC5A6
RERG	GAS2L3	KDSR
SCNN1A	LCMT2	NCL
SCUBE2	TBL2	ACTG2
SELENBP1	TOB1	VCL
SIAH2	TCTEX1D2	SGCE
SLC40A1	CDKN2AIPNL
SHC2	VAV3
STEAP2	YWHAZ
TCEA3	FAM120A
TCEAL1	NAT1
TFF3	POC5
TLE3	WDYHV1
VAV3	RAPGEFL1
XBP1	PRRC1
SNX13	GPR160
ECE1	PCK2
	EEF1A2
	XRCC6BP1
	RNF139
	MSMB
	FANCF
	NSMCE2
	BMPR1B
	MYCBP
	PIGT
	EXOC6
	UQCC
	USP32
	DHRS13
	DIABLO
	H2AFJ
	IQGAP3
	KCTD6
	TANC2
	DPCD
	UBE2F
	SFXN1
	SPATS2
	GDF15
	HES6
	ANKRD5
	CDC6
	CCNB1
	UBE2T
	NUF2
	BLVRA
	SLC39A6
	ESR1
	CXXC5

## Sheet: Sup.Data.3
Supplementary Data 3: Chipseq prioritization based on lumA ESGs
Experiment	Cell Line	T1	T2	T3	T4	Pval
wgEncodeSydhTfbsH1hescZnf274m01Ucd	H1hesc	2	805	11	107	0.441332
wgEncodeHaibTfbsMcf7GabpV0422111	Mcf7	225	15138	385	7375	6.6801e-05
wgEncodeHaibTfbsH1hescGabpPcr1x	H1hesc	204	19365	446	8015	0.0333803
wgEncodeHaibTfbsH1hescSix5Pcr1x	H1hesc	62	6179	140	2342	0.069481
wgEncodeSydhTfbsH1hescRfx5200401194Iggrab	H1hesc	15	1104	33	400	0.174316
wgEncodeHaibTfbsMcf7Elf1V0422111	Mcf7	265	18001	442	8132	1.92724e-10
wgEncodeOpenChromChipMcf7CmycVeh	Mcf7	234	20792	480	6558	1.53712e-15
wgEncodeHaibTfbsH1hescCreb1sc240V0422111	H1hesc	254	20575	472	9859	0.00544088
wgEncodeHaibTfbsMcf7NrsfV0422111	Mcf7	100	9465	213	3929	0.060076
wgEncodeSydhTfbsH1hescZnf143Iggrab	H1hesc	162	20531	445	6373	0.00834565
wgEncodeSydhTfbsH1hescChd2Iggrab	H1hesc	2	15653	359	26	0.118999
wgEncodeHaibTfbsT47dEralphaaPcr2xGen1h	T47d	172	8052	266	3498	1.16448e-12
wgEncodeHaibTfbsT47dEralphaaV0416102Est10nm1h	T47d	67	8221	288	791	2.84592e-12
wgEncodeHaibTfbsMcf7MaxV0422111	Mcf7	306	20255	479	9373	3.41163e-15
wgEncodeHaibTfbsH1hescSp2V0422111	H1hesc	65	5159	125	2552	0.314592
wgEncodeOpenChromChipMcf7CmycSerumstim	Mcf7	317	23357	491	11373	6.06559e-13
wgEncodeSydhTfbsH1hescNrf1Iggrab	H1hesc	52	6903	143	2030	0.0417856
wgEncodeHaibTfbsMcf7Egr1V0422111	Mcf7	167	12434	309	4695	2.95204e-09
wgEncodeHaibTfbsA549Elf1V0422111Etoh02	A549	144	10209	235	4904	2.53182e-05
wgEncodeHaibTfbsA549Pbx3V0422111	A549	142	10299	243	5007	0.00119065
wgEncodeHaibTfbsA549Yy1cV0422111Etoh02	A549	253	19005	435	9253	3.82087e-05
wgEncodeSydhTfbsH1hescBrca1Iggrab	H1hesc	4	3753	69	125	0.196411
wgEncodeOpenChromChipMcf7CmycEstro	Mcf7	281	20008	453	9005	1.36277e-13
wgEncodeHaibTfbsMcf7Taf1V0422111	Mcf7	154	8742	249	4285	2.46777e-05
wgEncodeHaibTfbsMcf7Pmlsc71910V0422111	Mcf7	145	9000	261	4046	0.000313021
wgEncodeSydhTfbsH1hescUsf2Iggrab	H1hesc	126	9127	201	4530	0.000113006
wgEncodeSydhTfbsMcf7Hae2f1Ucd	Mcf7	170	17900	453	5356	0.000266344
wgEncodeSydhTfbsMcf10aesE2f4TamHvd	Mcf10aes	217	17819	413	8778	0.0969065
wgEncodeHaibTfbsT47dEraaV0416102Bpa1h	T47d	70	4323	181	810	1.15966e-10
wgEncodeHaibTfbsA549GrPcr2xEtoh02	A549	125	13671	311	4600	0.0085638
wgEncodeHaibTfbsT47dEralphaaV0416102Dm002p1h	T47d	100	6738	216	2093	1.32698e-06
wgEncodeHaibTfbsH1hescAtf3V0416102	H1hesc	107	7694	185	3747	0.00724884
wgEncodeHaibTfbsH1hescNrsfV0416102	H1hesc	108	12041	248	5120	0.394165
wgEncodeSydhTfbsMcf7Gata3Ucd	Mcf7	17	2076	105	117	4.58892e-05
wgEncodeSydhTfbsH1hescSuz12Ucd	H1hesc	31	3164	57	1562	0.264088
wgEncodeHaibTfbsH1hescTaf1V0416102	H1hesc	232	19194	465	8817	0.0460694
wgEncodeHaibTfbsA549NrsfV0422111Etoh02	A549	164	16101	367	6665	0.107464
wgEncodeHaibTfbsA549Foxa1V0416102Etoh02	A549	38	3901	142	586	0.000159709
wgEncodeHaibTfbsA549Taf1V0422111Etoh02	A549	217	16017	394	7696	0.00275761
wgEncodeHaibTfbsH1hescSp4v20V0422111	H1hesc	105	13224	308	3626	0.00547113
wgEncodeHaibTfbsH1hescSp1Pcr1x	H1hesc	174	18966	435	5959	7.95778e-05
wgEncodeHaibTfbsH1hescUsf1Pcr1x	H1hesc	87	18219	413	2618	0.000122148
wgEncodeHaibTfbsA549MaxV0422111	A549	261	19076	449	9507	0.000220013
wgEncodeHaibTfbsA549E2f6V0422111	A549	214	16342	387	7901	0.00329078
wgEncodeSydhTfbsMcf7Znf217Ucd	Mcf7	93	5769	191	1638	1.26626e-09
wgEncodeHaibTfbsMcf7Sin3ak20V0422111	Mcf7	227	18321	460	4945	4.27096e-25
wgEncodeHaibTfbsMcf7Tead4sc101184V0422111	Mcf7	139	6358	213	2821	3.5291e-10
wgEncodeHaibTfbsT47dFoxa1sc6553V0416102Dm002p1h	T47d	245	18117	451	4871	1.05976e-35
wgEncodeSydhTfbsA549MaxIggrab	A549	177	13763	310	6866	0.00597608
wgEncodeOpenChromChipMcf7CmycSerumstvd	Mcf7	302	22697	483	10665	2.95878e-12
wgEncodeHaibTfbsH1hescRxraV0416102	H1hesc	30	3060	72	681	0.000148096
wgEncodeSydhTfbsH1hescMxi1Iggrab	H1hesc	92	11859	287	3069	0.0104767
wgEncodeHaibTfbsMcf7SrfV0422111	Mcf7	194	12806	330	6011	8.05183e-06
wgEncodeHaibTfbsA549Sin3ak20V0422111Etoh02	A549	188	14672	337	6259	6.45858e-07
wgEncodeHaibTfbsH1hescPou5f1sc9081V0416102	H1hesc	59	5864	111	2786	0.1344
wgEncodeSydhTfbsH1hescSin3anb6001263Iggrab	H1hesc	260	19206	456	9307	0.000128111
wgEncodeSydhTfbsH1hescMafkIggrab	H1hesc	55	5680	115	1850	0.000421992
wgEncodeHaibTfbsH1hescYy1sc281V0416102	H1hesc	247	21992	485	9638	0.000873397
wgEncodeHaibTfbsA549Zbtb33V0422111Etoh02	A549	139	11486	257	5734	0.0989754
wgEncodeHaibTfbsMcf7Foxm1sc502V0422111	Mcf7	192	10525	288	4597	1.36576e-15
wgEncodeHaibTfbsH1hescSin3ak20Pcr1x	H1hesc	249	18270	436	8836	0.000129811
wgEncodeHaibTfbsT47dGata3sc268V0416102Dm002p1h	T47d	191	15492	412	3872	1.37465e-21
wgEncodeHaibTfbsH1hescTaf7sc101167V0416102	H1hesc	172	13427	323	6673	0.108167
wgEncodeHaibTfbsA549GrPcr1xDex5nm	A549	44	4100	123	905	0.000299928
wgEncodeSydhTfbsMcf7Tcf7l2Ucd	Mcf7	115	5807	200	2328	3.20055e-07
wgEncodeHaibTfbsT47dJundV0422111	T47d	131	6341	214	3002	2.34692e-05
wgEncodeHaibTfbsMcf7Nr2f2sc271940V0422111	Mcf7	195	18124	444	4272	1.02286e-21
wgEncodeSydhTfbsA549Bhlhe40Iggrab	A549	22	5048	110	787	0.125332
wgEncodeSydhTfbsH1hescMaxUcdAlnV2	H1hesc	211	17029	395	7890	0.00254062
wgEncodeHaibTfbsH1hescEgr1V0416102	H1hesc	46	11149	260	1284	0.00189462
wgEncodeSydhTfbsH1hescTbpIggrab	H1hesc	241	19448	457	9676	0.106938
wgEncodeHaibTfbsA549Foxa2V0416102Etoh02	A549	77	8662	241	1293	1.12153e-11
wgEncodeHaibTfbsH1hescSrfPcr1x	H1hesc	3	9021	190	56	0.113643
wgEncodeSydhTfbsH1hescMaxUcd	H1hesc	199	16422	370	7247	0.000101732
wgEncodeHaibTfbsA549Tead4sc101184V0422111	A549	138	12193	284	5123	0.0138526
wgEncodeHaibTfbsH1hescE2f6V0422111	H1hesc	264	20324	465	10068	0.000922806
wgEncodeHaibTfbsH1hescFosl1sc183V0416102	H1hesc	129	10148	240	4984	0.0824234
wgEncodeSydhTfbsA549CmycIggrab	A549	69	13093	311	2367	0.0360078
wgEncodeSydhTfbsH1hescCmycIggrab	H1hesc	53	8399	173	2078	0.0444116
wgEncodeSydhTfbsH1hescBach1sc14700Iggrab	H1hesc	151	13654	295	5831	0.00184804
wgEncodeHaibTfbsA549Bcl3V0422111Etoh02	A549	32	12335	292	591	1.05593e-05
wgEncodeOpenChromChipH1hescCmyc	H1hesc	84	7647	152	3174	0.00038201
wgEncodeSydhTfbsH1hescGtf2f1Iggrab	H1hesc	152	11543	262	5759	0.00463374
wgEncodeHaibTfbsH1hescAtf2sc81188V0422111	H1hesc	190	15657	344	7653	0.00990727
wgEncodeHaibTfbsMcf7Fosl2V0422111	Mcf7	217	14295	360	6347	6.50715e-10
wgEncodeHaibTfbsMcf7Hdac2sc6296V0422111	Mcf7	116	16750	406	2336	6.30893e-15
wgEncodeHaibTfbsH1hescTcf12Pcr1x	H1hesc	76	12801	294	2345	0.000752652
wgEncodeHaibTfbsA549GrPcr2xDex100nm	A549	79	12334	316	2029	5.44936e-05
wgEncodeHaibTfbsMcf7Tcf12V0422111	Mcf7	164	8306	267	2842	2.73454e-20
wgEncodeHaibTfbsA549Foxa1V0416102Dex100nm	A549	83	12025	323	1598	1.04221e-09
wgEncodeSydhTfbsMcf7Gata3sc269Ucd	Mcf7	138	9848	311	2378	1.63917e-15
wgEncodeSydhTfbsH1hescChd1a301218aIggrab	H1hesc	82	6586	143	3152	0.0135196
wgEncodeHaibTfbsA549Atf3V0422111Etoh02	A549	154	11233	272	5503	0.00642344
wgEncodeSydhTfbsH1hescCjunIggrab	H1hesc	7	3724	79	269	0.344147
wgEncodeHaibTfbsMcf7JundV0422111	Mcf7	149	11267	303	3538	4.9713e-11
wgEncodeHaibTfbsA549GrPcr1xDex50nm	A549	63	11432	309	1330	5.06284e-06
wgEncodeHaibTfbsH1hescBcl11aPcr1x	H1hesc	46	4046	86	1953	0.192164
wgEncodeSydhTfbsH1hescCebpbIggrab	H1hesc	5	15307	335	25	0.000180543
wgEncodeHaibTfbsMcf7Gata3V0422111	Mcf7	200	19510	453	4012	1.95038e-30
wgEncodeHaibTfbsA549Tcf12V0422111Etoh02	A549	20	13351	314	352	0.000255076
wgEncodeSydhTfbsA549CebpbIggrab	A549	134	19809	418	4321	6.16343e-07
wgEncodeHaibTfbsH1hescMaxV0422111	H1hesc	296	22011	488	10901	3.84131e-07
wgEncodeHaibTfbsA549Gata3V0422111	A549	70	10788	264	1847	6.93407e-05
wgEncodeSydhTfbsMcf10aesStat3Etoh01Std	Mcf10aes	32	6991	167	914	0.0155712
wgEncodeHaibTfbsMcf7Cebpbsc150V0422111	Mcf7	165	19706	443	3779	2.1115e-19
wgEncodeHaibTfbsA549Cebpbsc150V0422111	A549	122	16883	388	3920	0.000107028
wgEncodeHaibTfbsH1hescNanogsc33759V0416102	H1hesc	86	7489	167	3735	0.364631
wgEncodeSydhTfbsH1hescJundIggrab	H1hesc	211	17710	389	8507	0.00764333
wgEncodeHaibTfbsH1hescJundV0416102	H1hesc	42	11051	259	1309	0.0208407
wgEncodeHaibTfbsA549Fosl2V0422111Etoh02	A549	166	15326	344	5597	4.39999e-06
wgEncodeHaibTfbsH1hescHdac2sc6296V0416102	H1hesc	102	15965	376	3343	0.00223726
wgEncodeSydhTfbsH1hescCtbp2Ucd	H1hesc	196	13951	328	6740	1.67726e-05
wgEncodeSydhTfbsMcf10aesCmycEtoh01Hvd	Mcf10aes	155	19784	440	5003	1.7675e-06
wgEncodeHaibTfbsH1hescTead4sc101184V0422111	H1hesc	246	21211	460	9838	0.00120712
wgEncodeSydhTfbsMcf10aesStat3Tam112hHvd	Mcf10aes	150	16537	381	5250	0.000880111
wgEncodeSydhTfbsMcf10aesStat3Etoh01cStd	Mcf10aes	150	16537	381	5250	0.000880111
wgEncodeSydhTfbsMcf10aesStat3TamStd	Mcf10aes	165	18549	418	5765	0.000142769
wgEncodeSydhTfbsMcf10aesCfosTamHvd	Mcf10aes	209	20327	445	7847	0.000171695
wgEncodeSydhTfbsMcf10aesCmycTam14hHvd	Mcf10aes	173	18742	424	5631	1.23753e-06
wgEncodeSydhTfbsMcf10aesStat3Etoh01bStd	Mcf10aes	223	18627	415	8304	9.51667e-05
wgEncodeSydhTfbsMcf10aesCfosTam112hHvd	Mcf10aes	187	21933	463	6577	9.50279e-07
wgEncodeSydhTfbsMcf10aesCfosTam14hHvd	Mcf10aes	176	21784	456	6061	3.16058e-07
wgEncodeSydhTfbsMcf10aesCfosEtoh01Hvd	Mcf10aes	174	19970	439	6032	1.31956e-05
wgEncodeAwgTfbsBroadDnd41Ezh239875UniPk	Dnd41	17	1623	45	371	0.0159809
wgEncodeAwgTfbsHaibEcc1EraaV0416102Bpa1hUniPk	Ecc1	18	2245	78	326	0.0266312
wgEncodeAwgTfbsHaibEcc1EralphaaV0416102Est10nm1hUniPk	Ecc1	62	6458	183	1531	0.00101818
wgEncodeAwgTfbsHaibEcc1EralphaaV0416102Gen1hUniPk	Ecc1	73	5538	148	2050	0.00129226
wgEncodeAwgTfbsHaibEcc1Foxa1sc6553V0416102Dm002p1hUniPk	Ecc1	70	3770	119	1547	5.31222e-05
wgEncodeAwgTfbsHaibEcc1GrV0416102Dex100nmUniPk	Ecc1	50	4459	119	1343	0.00347458
wgEncodeAwgTfbsSydhGm08714Znf274UcdUniPk	Gm08714	1	408	7	165	0.974342
wgEncodeAwgTfbsSydhGm10847NfkbTnfaIggrabUniPk	Gm10847	58	7464	140	2729	0.132048
wgEncodeAwgTfbsBroadGm12878Ezh239875UniPk	Gm12878	19	2200	46	599	0.0259209
wgEncodeAwgTfbsHaibGm12878Atf2sc81188V0422111UniPk	Gm12878	32	11149	218	1178	0.0341021
wgEncodeAwgTfbsHaibGm12878Atf3Pcr1xUniPk	Gm12878	13	2803	77	352	0.160985
wgEncodeAwgTfbsHaibGm12878BatfPcr1xUniPk	Gm12878	10	11614	236	175	0.00304917
wgEncodeAwgTfbsHaibGm12878Bcl11aPcr1xUniPk	Gm12878	12	7562	135	367	0.0306369
wgEncodeAwgTfbsHaibGm12878Bcl3V0416101UniPk	Gm12878	86	8746	175	3925	0.142555
wgEncodeAwgTfbsHaibGm12878Bclaf101388V0416101UniPk	Gm12878	67	6825	137	2925	0.0876771
wgEncodeAwgTfbsHaibGm12878Cebpbsc150V0422111UniPk	Gm12878	7	4097	70	123	0.00462437
wgEncodeAwgTfbsHaibGm12878Ebf1sc137065Pcr1xUniPk	Gm12878	114	14372	310	4663	0.0576036
wgEncodeAwgTfbsHaibGm12878Egr1Pcr2xUniPk	Gm12878	3	13493	305	27	0.0224027
wgEncodeAwgTfbsHaibGm12878Elf1sc631V0416101UniPk	Gm12878	129	15913	369	4475	0.00222206
wgEncodeAwgTfbsHaibGm12878Ets1Pcr1xUniPk	Gm12878	1	6328	127	15	0.262468
wgEncodeAwgTfbsHaibGm12878Foxm1sc502V0422111UniPk	Gm12878	33	11780	241	1051	0.00860409
wgEncodeAwgTfbsHaibGm12878GabpPcr2xUniPk	Gm12878	80	9296	214	2977	0.0533366
wgEncodeAwgTfbsHaibGm12878Irf4sc6059Pcr1xUniPk	Gm12878	5	9801	202	88	0.035028
wgEncodeAwgTfbsHaibGm12878Mef2aPcr1xUniPk	Gm12878	61	9002	180	2416	0.0208996
wgEncodeAwgTfbsHaibGm12878Mef2csc13268V0416101UniPk	Gm12878	33	5933	122	1258	0.0717246
wgEncodeAwgTfbsHaibGm12878Mta3sc81325V0422111UniPk	Gm12878	16	7838	160	469	0.0295476
wgEncodeAwgTfbsHaibGm12878Nfatc1sc17834V0422111UniPk	Gm12878	9	6797	125	231	0.0260676
wgEncodeAwgTfbsHaibGm12878Nficsc81335V0422111UniPk	Gm12878	19	10976	220	571	0.0207537
wgEncodeAwgTfbsHaibGm12878NrsfPcr1xUniPk	Gm12878	62	6796	135	3396	0.849979
wgEncodeAwgTfbsHaibGm12878Pax5c20Pcr1xUniPk	Gm12878	92	14446	306	3802	0.0764947
wgEncodeAwgTfbsHaibGm12878Pax5n19Pcr1xUniPk	Gm12878	14	11643	241	494	0.145513
wgEncodeAwgTfbsHaibGm12878Pbx3Pcr1xUniPk	Gm12878	99	8605	189	3233	1.99766e-05
wgEncodeAwgTfbsHaibGm12878Pmlsc71910V0422111UniPk	Gm12878	152	12639	280	5957	0.00907442
wgEncodeAwgTfbsHaibGm12878Pou2f2Pcr1xUniPk	Gm12878	34	13683	289	1222	0.0586033
wgEncodeAwgTfbsHaibGm12878Pu1Pcr1xUniPk	Gm12878	96	16182	346	4004	0.107469
wgEncodeAwgTfbsHaibGm12878Runx3sc101553V0422111UniPk	Gm12878	34	18564	392	1053	0.00927317
wgEncodeAwgTfbsHaibGm12878RxraPcr1xUniPk	Gm12878	1	2473	41	11	0.168292
wgEncodeAwgTfbsHaibGm12878Six5Pcr1xUniPk	Gm12878	58	7362	150	2157	0.00806408
wgEncodeAwgTfbsHaibGm12878Sp1Pcr1xUniPk	Gm12878	141	13427	288	4851	4.47611e-06
wgEncodeAwgTfbsHaibGm12878SrfPcr2xUniPk	Gm12878	10	9078	178	334	0.120679
wgEncodeAwgTfbsHaibGm12878Stat5asc74442V0422111UniPk	Gm12878	8	6040	115	213	0.0495325
wgEncodeAwgTfbsHaibGm12878Taf1Pcr1xUniPk	Gm12878	6	13087	305	145	0.123306
wgEncodeAwgTfbsHaibGm12878Tcf12Pcr1xUniPk	Gm12878	121	12207	264	4959	0.0471573
wgEncodeAwgTfbsHaibGm12878Tcf3Pcr1xUniPk	Gm12878	119	11170	236	4897	0.0234037
wgEncodeAwgTfbsHaibGm12878Usf1Pcr2xUniPk	Gm12878	44	9570	220	1154	0.000442049
wgEncodeAwgTfbsHaibGm12878Yy1sc281Pcr1xUniPk	Gm12878	211	16925	373	8388	0.00359522
wgEncodeAwgTfbsHaibGm12878Zbtb33Pcr1xUniPk	Gm12878	4	3463	68	57	0.0246169
wgEncodeAwgTfbsHaibGm12878Zeb1sc25388V0416102UniPk	Gm12878	62	6087	158	1677	0.000830682
wgEncodeAwgTfbsSydhGm12878Bhlhe40cIggmusUniPk	Gm12878	103	10290	214	4824	0.381192
wgEncodeAwgTfbsSydhGm12878Brca1a300IggmusUniPk	Gm12878	3	1190	17	36	0.012923
wgEncodeAwgTfbsSydhGm12878CfosUniPk	Gm12878	64	3935	106	1935	0.0123794
wgEncodeAwgTfbsSydhGm12878Chd1a301218aIggmusUniPk	Gm12878	14	6656	139	402	0.0404227
wgEncodeAwgTfbsSydhGm12878Chd2ab68301IggmusUniPk	Gm12878	3	12517	275	39	0.0536688
wgEncodeAwgTfbsSydhGm12878Corestsc30189IggmusUniPk	Gm12878	5	1909	31	125	0.0477464
wgEncodeAwgTfbsSydhGm12878E2f4IggmusUniPk	Gm12878	4	5678	108	236	0.663582
wgEncodeAwgTfbsSydhGm12878Ebf1sc137065UniPk	Gm12878	125	12143	245	5584	0.0628577
wgEncodeAwgTfbsSydhGm12878Elk112771IggmusUniPk	Gm12878	106	7892	182	3777	0.00286201
wgEncodeAwgTfbsSydhGm12878Ikzf1iknuclaUniPk	Gm12878	50	3544	81	1699	0.00809421
wgEncodeAwgTfbsSydhGm12878JundUniPk	Gm12878	4	1360	24	47	0.00800925
wgEncodeAwgTfbsSydhGm12878MaxIggmusUniPk	Gm12878	151	11910	258	5755	0.000563007
wgEncodeAwgTfbsSydhGm12878Mazab85725IggmusUniPk	Gm12878	3	14108	308	23	0.0132056
wgEncodeAwgTfbsSydhGm12878Mxi1IggmusUniPk	Gm12878	38	13325	300	1295	0.0539253
wgEncodeAwgTfbsSydhGm12878Nfe2sc22827UniPk	Gm12878	25	1205	38	532	0.00524152
wgEncodeAwgTfbsSydhGm12878NfkbTnfaIggrabUniPk	Gm12878	23	9232	178	878	0.0795347
wgEncodeAwgTfbsSydhGm12878NfyaIggmusUniPk	Gm12878	48	3311	88	1486	0.0413676
wgEncodeAwgTfbsSydhGm12878NfybIggmusUniPk	Gm12878	32	10774	259	703	0.000353793
wgEncodeAwgTfbsSydhGm12878Nrf1IggmusUniPk	Gm12878	53	8521	192	1958	0.0750013
wgEncodeAwgTfbsSydhGm12878Pol3UniPk	Gm12878	1	200	1	66	0.33
wgEncodeAwgTfbsSydhGm12878Rfx5200401194IggmusUniPk	Gm12878	75	5830	141	2332	0.000912808
wgEncodeAwgTfbsSydhGm12878Sin3anb6001263IggmusUniPk	Gm12878	76	11026	247	2293	0.00012442
wgEncodeAwgTfbsSydhGm12878Smc3ab9263IggmusUniPk	Gm12878	8	15360	322	127	0.00530897
wgEncodeAwgTfbsSydhGm12878Stat1UniPk	Gm12878	1	2439	45	1	0.0184502
wgEncodeAwgTfbsSydhGm12878Stat3IggmusUniPk	Gm12878	49	4507	90	2212	0.17828
wgEncodeAwgTfbsSydhGm12878Tblr1ab24550IggmusUniPk	Gm12878	96	9451	196	4289	0.171018
wgEncodeAwgTfbsSydhGm12878TbpIggmusUniPk	Gm12878	1	11109	235	27	0.438964
wgEncodeAwgTfbsSydhGm12878Tr4UniPk	Gm12878	11	1713	41	326	0.139516
wgEncodeAwgTfbsSydhGm12878Usf2IggmusUniPk	Gm12878	108	8589	196	3756	0.000790696
wgEncodeAwgTfbsSydhGm12878WhipIggmusUniPk	Gm12878	4	9951	209	71	0.0618737
wgEncodeAwgTfbsSydhGm12878Yy1UniPk	Gm12878	28	2218	50	933	0.0312073
wgEncodeAwgTfbsSydhGm12878Znf143166181apUniPk	Gm12878	64	14131	289	2509	0.0315377
wgEncodeAwgTfbsSydhGm12878Znf274UniPk	Gm12878	0	182	0	37	1
wgEncodeAwgTfbsSydhGm12878Zzz3UniPk	Gm12878	4	703	16	18	0.000454447
wgEncodeAwgTfbsUtaGm12878CmycUniPk	Gm12878	13	5802	111	571	0.295414
wgEncodeAwgTfbsHaibGm12891Pax5c20V0416101UniPk	Gm12891	42	3363	67	1601	0.00871616
wgEncodeAwgTfbsHaibGm12891Pou2f2Pcr1xUniPk	Gm12891	60	10876	233	2498	0.172599
wgEncodeAwgTfbsHaibGm12891Pu1Pcr1xUniPk	Gm12891	127	16968	358	5232	0.0323094
wgEncodeAwgTfbsHaibGm12891Taf1Pcr1xUniPk	Gm12891	12	12031	273	449	0.321871
wgEncodeAwgTfbsHaibGm12891Yy1sc281V0416101UniPk	Gm12891	48	12656	298	1425	0.00661266
wgEncodeAwgTfbsSydhGm12891NfkbTnfaIggrabUniPk	Gm12891	14	14024	279	487	0.107837
wgEncodeAwgTfbsHaibGm12892Pax5c20V0416101UniPk	Gm12892	1	10772	231	3	0.0629694
wgEncodeAwgTfbsHaibGm12892Taf1V0416102UniPk	Gm12892	7	11124	253	182	0.12157
wgEncodeAwgTfbsHaibGm12892Yy1V0416101UniPk	Gm12892	157	13165	298	6064	0.0119783
wgEncodeAwgTfbsSydhGm12892NfkbTnfaIggrabUniPk	Gm12892	39	7210	141	1559	0.0518594
wgEncodeAwgTfbsSydhGm15510NfkbTnfaIggrabUniPk	Gm15510	124	10817	233	5386	0.160743
wgEncodeAwgTfbsSydhGm18505NfkbTnfaIggrabUniPk	Gm18505	18	6596	118	698	0.07019
wgEncodeAwgTfbsSydhGm18526NfkbTnfaIggrabUniPk	Gm18526	15	2934	46	780	0.219353
wgEncodeAwgTfbsSydhGm18951NfkbTnfaIggrabUniPk	Gm18951	3	9611	203	88	0.28452
wgEncodeAwgTfbsSydhGm19099NfkbTnfaIggrabUniPk	Gm19099	16	5607	105	729	0.285765
wgEncodeAwgTfbsSydhGm19193NfkbTnfaIggrabUniPk	Gm19193	15	3869	72	592	0.126574
wgEncodeAwgTfbsBroadHelas3Ezh239875UniPk	Helas	2	618	6	150	0.44912
wgEncodeAwgTfbsHaibHelas3GabpPcr1xUniPk	Helas	116	9002	219	4055	0.010412
wgEncodeAwgTfbsHaibHelas3NrsfPcr1xUniPk	Helas	1	7197	140	52	0.641266
wgEncodeAwgTfbsHaibHelas3Taf1Pcr1xUniPk	Helas	156	13408	333	5601	0.0329766
wgEncodeAwgTfbsSydhHelas3Ap2alphaUniPk	Helas	64	11190	272	1826	0.00117843
wgEncodeAwgTfbsSydhHelas3Ap2gammaUniPk	Helas	110	13169	307	3434	8.59047e-05
wgEncodeAwgTfbsSydhHelas3Baf155IggmusUniPk	Helas	100	6541	167	2869	1.81952e-05
wgEncodeAwgTfbsSydhHelas3Baf170IggmusUniPk	Helas	11	2895	72	204	0.0107856
wgEncodeAwgTfbsSydhHelas3Bdp1UniPk	Helas	1	355	6	24	0.344983
wgEncodeAwgTfbsSydhHelas3Brca1a300IggrabUniPk	Helas	52	8399	189	1887	0.0579597
wgEncodeAwgTfbsSydhHelas3Brf1UniPk	Helas	1	128	1	21	0.164062
wgEncodeAwgTfbsSydhHelas3Brf2UniPk	Helas	1	116	3	7	0.171727
wgEncodeAwgTfbsSydhHelas3Brg1IggmusUniPk	Helas	24	1599	38	695	0.0106072
wgEncodeAwgTfbsSydhHelas3CebpbIggrabUniPk	Helas	191	17522	390	6534	1.28147e-06
wgEncodeAwgTfbsSydhHelas3CfosUniPk	Helas	69	5253	127	2306	0.0107583
wgEncodeAwgTfbsSydhHelas3Chd2IggrabUniPk	Helas	186	14547	348	6786	0.0059338
wgEncodeAwgTfbsSydhHelas3CjunIggrabUniPk	Helas	7	8767	209	63	0.000705778
wgEncodeAwgTfbsSydhHelas3CmycUniPk	Helas	62	9454	200	1939	0.000267248
wgEncodeAwgTfbsSydhHelas3Corestsc30189IggrabUniPk	Helas	147	11021	258	4587	3.60229e-07
wgEncodeAwgTfbsSydhHelas3E2f1UniPk	Helas	84	6385	140	3188	0.00990454
wgEncodeAwgTfbsSydhHelas3E2f4UniPk	Helas	36	4413	79	1751	0.16738
wgEncodeAwgTfbsSydhHelas3E2f6UniPk	Helas	75	6309	151	2775	0.09022
wgEncodeAwgTfbsSydhHelas3Elk112771IggrabUniPk	Helas	79	7341	175	2719	0.0158566
wgEncodeAwgTfbsSydhHelas3Elk4UcdUniPk	Helas	79	7833	201	2500	0.0149808
wgEncodeAwgTfbsSydhHelas3Gtf2f1ab28179IggrabUniPk	Helas	109	9920	238	3533	0.000675804
wgEncodeAwgTfbsSydhHelas3Hae2f1UniPk	Helas	117	11044	265	4212	0.0247813
wgEncodeAwgTfbsSydhHelas3Ini1IggmusUniPk	Helas	135	8084	215	3960	2.54629e-05
wgEncodeAwgTfbsSydhHelas3Irf3IggrabUniPk	Helas	16	2973	92	452	0.318592
wgEncodeAwgTfbsSydhHelas3JundIggrabUniPk	Helas	9	12172	287	120	0.00211676
wgEncodeAwgTfbsSydhHelas3MafkIggrabUniPk	Helas	55	7904	187	1723	0.00835209
wgEncodeAwgTfbsSydhHelas3MaxIggrabUniPk	Helas	233	16078	385	7892	3.34979e-06
wgEncodeAwgTfbsSydhHelas3Mazab85725IggrabUniPk	Helas	175	12353	303	5982	0.000608686
wgEncodeAwgTfbsSydhHelas3Mxi1af4185IggrabUniPk	Helas	161	11120	266	5341	2.31411e-05
wgEncodeAwgTfbsSydhHelas3NfyaIggrabUniPk	Helas	61	7606	191	1853	0.009929
wgEncodeAwgTfbsSydhHelas3NfybIggrabUniPk	Helas	16	7629	201	324	0.0113839
wgEncodeAwgTfbsSydhHelas3Nrf1IggmusUniPk	Helas	52	4896	107	2079	0.115534
wgEncodeAwgTfbsSydhHelas3Prdm19115IggrabUniPk	Helas	5	2766	74	91	0.0941073
wgEncodeAwgTfbsSydhHelas3Rfx5200401194IggrabUniPk	Helas	102	11976	281	3081	4.78682e-05
wgEncodeAwgTfbsSydhHelas3Rpc155UniPk	Helas	1	1728	42	24	0.448192
wgEncodeAwgTfbsSydhHelas3Smc3ab9263IggrabUniPk	Helas	193	16932	370	7025	1.83265e-05
wgEncodeAwgTfbsSydhHelas3Spt20UniPk	Helas	6	1260	28	115	0.0359401
wgEncodeAwgTfbsSydhHelas3Stat1Ifng30UniPk	Helas	38	10079	242	1102	0.0135735
wgEncodeAwgTfbsSydhHelas3Stat3IggrabUniPk	Helas	55	5977	149	1605	0.00413841
wgEncodeAwgTfbsSydhHelas3TbpIggrabUniPk	Helas	133	12962	318	4596	0.0101104
wgEncodeAwgTfbsSydhHelas3Tcf7l2c9b92565UcdUniPk	Helas	71	11019	277	1607	7.47877e-07
wgEncodeAwgTfbsSydhHelas3Tcf7l2UcdUniPk	Helas	34	2525	77	804	0.014351
wgEncodeAwgTfbsSydhHelas3Tf3c110UniPk	Helas	31	2085	50	962	0.0164542
wgEncodeAwgTfbsSydhHelas3Tr4UniPk	Helas	13	2961	74	315	0.0454792
wgEncodeAwgTfbsSydhHelas3Usf2IggmusUniPk	Helas	128	9455	235	3967	6.15336e-05
wgEncodeAwgTfbsSydhHelas3Zkscan1hpa006672IggrabUniPk	Helas	52	4688	119	1718	0.0653211
wgEncodeAwgTfbsSydhHelas3Znf143IggrabUniPk	Helas	16	8402	187	516	0.111216
wgEncodeAwgTfbsSydhHelas3Znf274UcdUniPk	Helas	0	89	0	9	1
wgEncodeAwgTfbsSydhHelas3Zzz3UniPk	Helas	2	191	10	3	0.00723012
wgEncodeAwgTfbsUtaHelas3CmycUniPk	Helas	34	3503	81	1077	0.0199923
wgEncodeAwgTfbsBroadHepg2Ezh239875UniPk	Hepg2	12	2275	42	262	0.0019407
wgEncodeAwgTfbsHaibHepg2Atf3V0416101UniPk	Hepg2	70	4765	114	2371	0.00755352
wgEncodeAwgTfbsHaibHepg2Bhlhe40V0416101UniPk	Hepg2	35	3149	90	839	0.00678926
wgEncodeAwgTfbsHaibHepg2Cebpbsc150V0416101UniPk	Hepg2	149	10385	267	4665	0.000193196
wgEncodeAwgTfbsHaibHepg2Cebpdsc636V0416101UniPk	Hepg2	42	10231	254	899	4.31648e-05
wgEncodeAwgTfbsHaibHepg2Elf1sc631V0416101UniPk	Hepg2	142	14334	352	4515	0.000240118
wgEncodeAwgTfbsHaibHepg2Fosl2V0416101UniPk	Hepg2	145	12624	300	4342	3.33705e-07
wgEncodeAwgTfbsHaibHepg2Foxa1sc101058V0416101UniPk	Hepg2	160	15174	372	4137	2.76015e-11
wgEncodeAwgTfbsHaibHepg2Foxa1sc6553V0416101UniPk	Hepg2	154	16277	392	3907	7.6633e-12
wgEncodeAwgTfbsHaibHepg2Foxa2sc6554V0416101UniPk	Hepg2	140	14773	377	3510	2.71798e-09
wgEncodeAwgTfbsHaibHepg2GabpPcr2xUniPk	Hepg2	98	11739	287	3234	0.00768523
wgEncodeAwgTfbsHaibHepg2Hdac2sc6296V0416101UniPk	Hepg2	181	11038	279	5512	2.47353e-07
wgEncodeAwgTfbsHaibHepg2Hnf4asc8987V0416101UniPk	Hepg2	53	10676	258	1127	1.28581e-06
wgEncodeAwgTfbsHaibHepg2Hnf4gsc6558V0416101UniPk	Hepg2	40	10970	276	791	1.62504e-05
wgEncodeAwgTfbsHaibHepg2JundPcr1xUniPk	Hepg2	166	12370	307	5224	1.55335e-05
wgEncodeAwgTfbsHaibHepg2Mbd4sc271530V0422111UniPk	Hepg2	68	4507	113	2001	0.000462183
wgEncodeAwgTfbsHaibHepg2Mybl2sc81192V0422111UniPk	Hepg2	84	11201	284	2303	0.000167765
wgEncodeAwgTfbsHaibHepg2Nficsc81335V0422111UniPk	Hepg2	125	9433	231	3666	1.44051e-06
wgEncodeAwgTfbsHaibHepg2NrsfPcr2xUniPk	Hepg2	57	5731	125	2772	0.76302
wgEncodeAwgTfbsHaibHepg2NrsfV0416101UniPk	Hepg2	83	12057	286	3585	0.627317
wgEncodeAwgTfbsHaibHepg2RxraPcr1xUniPk	Hepg2	63	9500	243	1383	1.85607e-06
wgEncodeAwgTfbsHaibHepg2Sin3ak20Pcr1xUniPk	Hepg2	129	13446	343	3396	2.06824e-07
wgEncodeAwgTfbsHaibHepg2Sp1Pcr1xUniPk	Hepg2	168	13412	325	4874	7.82969e-09
wgEncodeAwgTfbsHaibHepg2Sp2V0422111UniPk	Hepg2	5	3207	59	399	0.87513
wgEncodeAwgTfbsHaibHepg2SrfV0416101UniPk	Hepg2	65	5777	126	2366	0.00950776
wgEncodeAwgTfbsHaibHepg2Taf1Pcr2xUniPk	Hepg2	155	14591	372	4512	5.9646e-06
wgEncodeAwgTfbsHaibHepg2Tcf12Pcr1xUniPk	Hepg2	33	1727	51	812	0.00750742
wgEncodeAwgTfbsHaibHepg2Tead4sc101184V0422111UniPk	Hepg2	33	8325	216	775	0.00291806
wgEncodeAwgTfbsHaibHepg2Usf1Pcr1xUniPk	Hepg2	110	13430	324	3160	1.10249e-05
wgEncodeAwgTfbsHaibHepg2Yy1sc281V0416101UniPk	Hepg2	192	14576	362	7010	0.0319117
wgEncodeAwgTfbsHaibHepg2Zbtb33Pcr1xUniPk	Hepg2	3	3894	85	55	0.117427
wgEncodeAwgTfbsHaibHepg2Zbtb7aV0416101UniPk	Hepg2	15	8515	206	312	0.00862886
wgEncodeAwgTfbsSydhHepg2Arid3anb100279IggrabUniPk	Hepg2	78	9541	241	1978	1.25907e-05
wgEncodeAwgTfbsSydhHepg2Bhlhe40cIggrabUniPk	Hepg2	149	11477	276	4652	3.4097e-06
wgEncodeAwgTfbsSydhHepg2Brca1a300IggrabUniPk	Hepg2	2	2945	53	26	0.0784811
wgEncodeAwgTfbsSydhHepg2CebpbForsklnUniPk	Hepg2	139	11315	277	4469	0.000169131
wgEncodeAwgTfbsSydhHepg2CebpbIggrabUniPk	Hepg2	160	17858	396	5249	1.45254e-06
wgEncodeAwgTfbsSydhHepg2Chd2ab68301IggrabUniPk	Hepg2	2	7381	184	14	0.046206
wgEncodeAwgTfbsSydhHepg2CjunIggrabUniPk	Hepg2	79	6769	153	2899	0.0163965
wgEncodeAwgTfbsSydhHepg2Corestsc30189IggrabUniPk	Hepg2	64	6394	153	2156	0.0208215
wgEncodeAwgTfbsSydhHepg2ErraForsklnUniPk	Hepg2	4	1533	40	86	0.182682
wgEncodeAwgTfbsSydhHepg2Grp20ForsklnUniPk	Hepg2	9	1282	25	440	0.504899
wgEncodeAwgTfbsSydhHepg2Hnf4aForsklnUniPk	Hepg2	32	8035	197	657	0.000123138
wgEncodeAwgTfbsSydhHepg2Hsf1ForsklnUniPk	Hepg2	10	1788	49	315	0.357891
wgEncodeAwgTfbsSydhHepg2Irf3IggrabUniPk	Hepg2	2	1399	37	45	0.335679
wgEncodeAwgTfbsSydhHepg2JundIggrabUniPk	Hepg2	153	13594	294	5684	0.000223686
wgEncodeAwgTfbsSydhHepg2Maffm8194IggrabUniPk	Hepg2	26	12873	279	481	1.71888e-05
wgEncodeAwgTfbsSydhHepg2Mafkab50322IggrabUniPk	Hepg2	57	16377	337	1500	3.98346e-06
wgEncodeAwgTfbsSydhHepg2Mafksc477IggrabUniPk	Hepg2	34	13087	280	734	1.74931e-05
wgEncodeAwgTfbsSydhHepg2MaxIggrabUniPk	Hepg2	102	11600	280	3383	0.00472397
wgEncodeAwgTfbsSydhHepg2Mazab85725IggrabUniPk	Hepg2	48	11946	293	1259	0.00125733
wgEncodeAwgTfbsSydhHepg2Mxi1UniPk	Hepg2	199	14619	358	6410	4.14746e-06
wgEncodeAwgTfbsSydhHepg2Nrf1IggrabUniPk	Hepg2	37	3524	74	1605	0.254207
wgEncodeAwgTfbsSydhHepg2Pgc1aForsklnUniPk	Hepg2	22	1573	49	513	0.0461116
wgEncodeAwgTfbsSydhHepg2Rfx5200401194IggrabUniPk	Hepg2	79	7099	179	2374	0.0016538
wgEncodeAwgTfbsSydhHepg2Smc3ab9263IggrabUniPk	Hepg2	176	15108	331	6257	8.58622e-06
wgEncodeAwgTfbsSydhHepg2Srebp1InslnUniPk	Hepg2	81	4234	134	1945	0.000427785
wgEncodeAwgTfbsSydhHepg2TbpIggrabUniPk	Hepg2	109	12371	310	3769	0.0407683
wgEncodeAwgTfbsSydhHepg2Tcf7l2UcdUniPk	Hepg2	11	1400	38	252	0.0642846
wgEncodeAwgTfbsSydhHepg2Tr4UcdUniPk	Hepg2	70	4799	120	2323	0.0173038
wgEncodeAwgTfbsSydhHepg2Usf2IggrabUniPk	Hepg2	88	6128	158	2518	0.000123909
wgEncodeAwgTfbsSydhHepg2Znf274UcdUniPk	Hepg2	0	194	0	25	1
wgEncodeAwgTfbsUtaHepg2CmycUniPk	Hepg2	59	5861	114	2536	0.0404636
wgEncodeAwgTfbsBroadHmecEzh239875UniPk	Hmec	23	2493	45	1135	0.270918
wgEncodeAwgTfbsBroadHsmmEzh239875UniPk	Hsmmt	18	1361	27	580	0.00949806
wgEncodeAwgTfbsBroadHsmmtEzh239875UniPk	Hsmmt	14	2094	46	475	0.138374
wgEncodeAwgTfbsSydhImr90CebpbIggrabUniPk	Imr90	130	18360	386	4603	8.09691e-05
wgEncodeAwgTfbsSydhImr90MafkIggrabUniPk	Imr90	68	13168	297	2095	0.000934571
wgEncodeAwgTfbsBroadK562Chd1a301218aUniPk	K562	115	9080	208	4485	0.0494149
wgEncodeAwgTfbsBroadK562Ezh239875UniPk	K562	9	1133	16	559	0.380329
wgEncodeAwgTfbsBroadK562Hdac1sc6298UniPk	K562	149	11378	279	5381	0.0223102
wgEncodeAwgTfbsBroadK562Hdac2a300705aUniPk	K562	13	5760	123	288	0.00809484
wgEncodeAwgTfbsBroadK562Hdac6a301341aUniPk	K562	3	1325	26	163	0.638614
wgEncodeAwgTfbsBroadK562Phf8a301772aUniPk	K562	178	15347	382	6169	0.00593179
wgEncodeAwgTfbsBroadK562Plu1UniPk	K562	3	13440	328	74	0.270148
wgEncodeAwgTfbsBroadK562Rbbp5a300109aUniPk	K562	162	12713	302	6000	0.0135123
wgEncodeAwgTfbsBroadK562Sap3039731UniPk	K562	89	10838	257	2826	0.00130251
wgEncodeAwgTfbsHaibK562Atf3V0416101UniPk	K562	155	11959	283	5475	0.00132729
wgEncodeAwgTfbsHaibK562Bcl3Pcr1xUniPk	K562	18	2148	43	820	0.361651
wgEncodeAwgTfbsHaibK562Bclaf101388Pcr1xUniPk	K562	50	5367	109	2448	0.515725
wgEncodeAwgTfbsHaibK562Cbx3sc101004V0422111UniPk	K562	22	12483	271	641	0.0226714
wgEncodeAwgTfbsHaibK562Cebpbsc150V0422111UniPk	K562	87	12128	261	2796	8.39536e-05
wgEncodeAwgTfbsHaibK562E2f6V0416102UniPk	K562	1	16042	371	17	0.32832
wgEncodeAwgTfbsHaibK562Egr1V0416101UniPk	K562	151	17229	384	5650	0.00381215
wgEncodeAwgTfbsHaibK562Elf1sc631V0416102UniPk	K562	148	16530	372	5310	0.000980472
wgEncodeAwgTfbsHaibK562Ets1V0416101UniPk	K562	56	11052	251	2136	0.129968
wgEncodeAwgTfbsHaibK562Fosl1sc183V0416101UniPk	K562	66	8021	183	2059	0.00105924
wgEncodeAwgTfbsHaibK562GabpV0416101UniPk	K562	91	12981	300	3254	0.021137
wgEncodeAwgTfbsHaibK562Gata2sc267Pcr1xUniPk	K562	79	10066	232	2727	0.0108242
wgEncodeAwgTfbsHaibK562Hdac2sc6296V0416102UniPk	K562	22	5993	133	649	0.0275752
wgEncodeAwgTfbsHaibK562MaxV0416102UniPk	K562	2	18206	414	9	0.0167068
wgEncodeAwgTfbsHaibK562Mef2aV0416101UniPk	K562	38	4856	98	1233	0.00220539
wgEncodeAwgTfbsHaibK562Nr2f2sc271940V0422111UniPk	K562	139	10656	224	5317	0.000144184
wgEncodeAwgTfbsHaibK562NrsfV0416102UniPk	K562	95	10787	217	4702	0.503787
wgEncodeAwgTfbsHaibK562Pmlsc71910V0422111UniPk	K562	50	12256	271	1817	0.0565481
wgEncodeAwgTfbsHaibK562Pu1Pcr1xUniPk	K562	150	14820	329	5120	1.84316e-05
wgEncodeAwgTfbsHaibK562Sin3ak20V0416101UniPk	K562	125	11825	264	4809	0.0153829
wgEncodeAwgTfbsHaibK562Six5Pcr1xUniPk	K562	57	6277	123	2121	0.00239963
wgEncodeAwgTfbsHaibK562Sp1Pcr1xUniPk	K562	112	8565	193	4200	0.0069814
wgEncodeAwgTfbsHaibK562Sp2sc643V0416102UniPk	K562	47	5129	129	1884	0.561962
wgEncodeAwgTfbsHaibK562SrfV0416101UniPk	K562	44	5932	128	1677	0.0752012
wgEncodeAwgTfbsHaibK562Stat5asc74442V0422111UniPk	K562	47	6910	143	1759	0.027307
wgEncodeAwgTfbsHaibK562Taf1V0416101UniPk	K562	167	13539	310	6672	0.0572317
wgEncodeAwgTfbsHaibK562Taf7sc101167V0416101UniPk	K562	39	4693	97	1255	0.00246436
wgEncodeAwgTfbsHaibK562Tead4sc101184V0422111UniPk	K562	117	14021	301	4337	0.00187303
wgEncodeAwgTfbsHaibK562Thap1sc98174V0416101UniPk	K562	4	5513	107	50	0.0155814
wgEncodeAwgTfbsHaibK562Trim28sc81411V0422111UniPk	K562	20	8731	181	569	0.013963
wgEncodeAwgTfbsHaibK562Usf1V0416101UniPk	K562	60	12550	272	1783	0.000268237
wgEncodeAwgTfbsHaibK562Yy1V0416101UniPk	K562	33	12710	293	1018	0.0289198
wgEncodeAwgTfbsHaibK562Yy1V0416102UniPk	K562	5	15368	357	78	0.0349987
wgEncodeAwgTfbsHaibK562Zbtb33Pcr1xUniPk	K562	2	4452	84	25	0.0797884
wgEncodeAwgTfbsHaibK562Zbtb7asc34508V0416101UniPk	K562	1	14029	330	3	0.068926
wgEncodeAwgTfbsSydhK562Arid3asc8821IggrabUniPk	K562	75	6185	138	2848	0.0294153
wgEncodeAwgTfbsSydhK562Atf106325UniPk	K562	119	10479	236	4878	0.12708
wgEncodeAwgTfbsSydhK562Atf3UniPk	K562	18	2245	42	727	0.0988928
wgEncodeAwgTfbsSydhK562Bach1sc14700IggrabUniPk	K562	21	3152	62	549	0.00118918
wgEncodeAwgTfbsSydhK562Bdp1UniPk	K562	1	410	5	47	0.45771
wgEncodeAwgTfbsSydhK562Bhlhe40nb100IggrabUniPk	K562	165	13983	321	6428	0.0276658
wgEncodeAwgTfbsSydhK562Brf1UniPk	K562	0	192	1	11	1
wgEncodeAwgTfbsSydhK562Brf2UniPk	K562	1	746	13	15	0.233735
wgEncodeAwgTfbsSydhK562Brg1IggmusUniPk	K562	2	2149	42	19	0.0516913
wgEncodeAwgTfbsSydhK562Ccnt2UniPk	K562	160	14001	332	5939	0.0182641
wgEncodeAwgTfbsSydhK562CebpbIggrabUniPk	K562	112	15997	345	3905	0.000388896
wgEncodeAwgTfbsSydhK562CfosUniPk	K562	95	7668	205	3201	0.100456
wgEncodeAwgTfbsSydhK562Chd2ab68301IggrabUniPk	K562	2	9042	211	13	0.0356959
wgEncodeAwgTfbsSydhK562CjunIfna30UniPk	K562	89	7234	162	3404	0.0254756
wgEncodeAwgTfbsSydhK562CjunIfna6hUniPk	K562	38	4132	109	1219	0.128394
wgEncodeAwgTfbsSydhK562CjunIfng30UniPk	K562	60	5994	145	2043	0.0383027
wgEncodeAwgTfbsSydhK562CjunIfng6hUniPk	K562	58	4572	122	1834	0.0552883
wgEncodeAwgTfbsSydhK562CjunUniPk	K562	61	7688	181	1978	0.00954815
wgEncodeAwgTfbsSydhK562CmycIfna30UniPk	K562	4	8512	190	127	0.315068
wgEncodeAwgTfbsSydhK562CmycIfna6hUniPk	K562	119	10211	220	4903	0.0396862
wgEncodeAwgTfbsSydhK562CmycIfng30UniPk	K562	6	15973	364	89	0.0160343
wgEncodeAwgTfbsSydhK562CmycIfng6hUniPk	K562	2	13453	297	7	0.00947969
wgEncodeAwgTfbsSydhK562CmycIggrabUniPk	K562	1	15127	348	3	0.0674445
wgEncodeAwgTfbsSydhK562CmycUniPk	K562	61	6692	140	2451	0.0521288
wgEncodeAwgTfbsSydhK562Corestab24166IggrabUniPk	K562	30	5452	123	962	0.0348184
wgEncodeAwgTfbsSydhK562Corestsc30189IggrabUniPk	K562	147	15167	331	5486	0.00110408
wgEncodeAwgTfbsSydhK562E2f4UcdUniPk	K562	14	10402	219	657	0.521496
wgEncodeAwgTfbsSydhK562E2f6UcdUniPk	K562	1	13858	323	3	0.0683112
wgEncodeAwgTfbsSydhK562Elk112771IggrabUniPk	K562	36	4833	107	1229	0.0340165
wgEncodeAwgTfbsSydhK562Gata1UcdUniPk	K562	30	3758	82	1064	0.0621658
wgEncodeAwgTfbsSydhK562Gata2UcdUniPk	K562	94	7250	161	3617	0.0176923
wgEncodeAwgTfbsSydhK562Gtf2bUniPk	K562	50	4316	95	2087	0.229693
wgEncodeAwgTfbsSydhK562Gtf2f1ab28179IggrabUniPk	K562	1	5262	104	64	0.723453
wgEncodeAwgTfbsSydhK562Hmgn3UniPk	K562	1	12681	300	7	0.154335
wgEncodeAwgTfbsSydhK562Ini1IggmusUniPk	K562	19	1787	42	615	0.0934194
wgEncodeAwgTfbsSydhK562Irf1Ifna30UniPk	K562	26	1355	38	635	0.00542321
wgEncodeAwgTfbsSydhK562Irf1Ifna6hUniPk	K562	79	8288	171	3071	0.00827867
wgEncodeAwgTfbsSydhK562Irf1Ifng30UniPk	K562	27	9909	220	830	0.0282078
wgEncodeAwgTfbsSydhK562Irf1Ifng6hUniPk	K562	98	12606	287	3336	0.00217524
wgEncodeAwgTfbsSydhK562JundIggrabUniPk	K562	55	16565	367	1675	0.00191035
wgEncodeAwgTfbsSydhK562Kap1UcdUniPk	K562	1	2719	48	10	0.163401
wgEncodeAwgTfbsSydhK562MaffIggrabUniPk	K562	64	11253	230	1971	6.01534e-05
wgEncodeAwgTfbsSydhK562Mafkab50322IggrabUniPk	K562	57	9602	205	1654	9.33027e-05
wgEncodeAwgTfbsSydhK562MaxIggrabUniPk	K562	104	16501	389	3719	0.0276442
wgEncodeAwgTfbsSydhK562Mazab85725IggrabUniPk	K562	7	17072	393	107	0.0118449
wgEncodeAwgTfbsSydhK562Mxi1af4185IggrabUniPk	K562	110	8340	192	4145	0.019806
wgEncodeAwgTfbsSydhK562NelfeUniPk	K562	5	870	16	72	0.0071745
wgEncodeAwgTfbsSydhK562Nfe2UniPk	K562	36	2436	70	928	0.0146102
wgEncodeAwgTfbsSydhK562NfyaUniPk	K562	77	5759	139	2855	0.0961158
wgEncodeAwgTfbsSydhK562NfybUniPk	K562	57	8933	218	1925	0.0584701
wgEncodeAwgTfbsSydhK562Nrf1IggrabUniPk	K562	59	6646	136	2568	0.145013
wgEncodeAwgTfbsSydhK562Pol3UniPk	K562	2	178	2	79	0.195582
wgEncodeAwgTfbsSydhK562Rfx5IggrabUniPk	K562	35	2908	56	1431	0.0301222
wgEncodeAwgTfbsSydhK562Rpc155UniPk	K562	1	1126	28	29	0.5227
wgEncodeAwgTfbsSydhK562Setdb1MnasedUcdUniPk	K562	14	1790	26	765	0.169947
wgEncodeAwgTfbsSydhK562Setdb1UcdUniPk	K562	11	3958	75	550	0.473795
wgEncodeAwgTfbsSydhK562Sirt6UniPk	K562	26	1988	47	944	0.17342
wgEncodeAwgTfbsSydhK562Smc3ab9263IggrabUniPk	K562	131	13839	291	5132	0.00304772
wgEncodeAwgTfbsSydhK562Stat1Ifna30UniPk	K562	5	1636	24	396	0.726249
wgEncodeAwgTfbsSydhK562Stat1Ifna6hUniPk	K562	6	1766	38	305	0.663826
wgEncodeAwgTfbsSydhK562Stat1Ifng30UniPk	K562	26	2169	48	978	0.129108
wgEncodeAwgTfbsSydhK562Stat1Ifng6hUniPk	K562	28	2875	59	1066	0.0642718
wgEncodeAwgTfbsSydhK562Stat2Ifna30UniPk	K562	10	3325	63	480	0.425748
wgEncodeAwgTfbsSydhK562Stat2Ifna6hUniPk	K562	9	1943	40	424	0.521148
wgEncodeAwgTfbsSydhK562Tal1sc12984IggmusUniPk	K562	55	12249	264	1597	0.000242166
wgEncodeAwgTfbsSydhK562Tblr1ab24550IggrabUniPk	K562	27	5317	118	1129	0.364237
wgEncodeAwgTfbsSydhK562Tblr1nb600270IggrabUniPk	K562	1	7124	156	2	0.0433191
wgEncodeAwgTfbsSydhK562TbpIggmusUniPk	K562	169	13940	334	6376	0.0403371
wgEncodeAwgTfbsSydhK562Tf3c110UniPk	K562	14	2311	40	572	0.0946718
wgEncodeAwgTfbsSydhK562Tr4UcdUniPk	K562	13	1070	29	485	0.594013
wgEncodeAwgTfbsSydhK562Ubfsc13125IggmusUniPk	K562	93	7029	175	3043	0.00502214
wgEncodeAwgTfbsSydhK562Ubtfsab1404509IggmusUniPk	K562	2	11615	286	6	0.00848853
wgEncodeAwgTfbsSydhK562Usf2IggrabUniPk	K562	38	3814	98	1102	0.0210394
wgEncodeAwgTfbsSydhK562Yy1UcdUniPk	K562	23	6999	147	622	0.00507395
wgEncodeAwgTfbsSydhK562Znf143IggrabUniPk	K562	158	15951	323	6245	0.000200514
wgEncodeAwgTfbsSydhK562Znf263UcdUniPk	K562	38	3235	72	1313	0.0230762
wgEncodeAwgTfbsSydhK562Znf274m01UcdUniPk	K562	14	1406	26	693	0.393109
wgEncodeAwgTfbsSydhK562Znf274UcdUniPk	K562	0	231	1	11	1
wgEncodeAwgTfbsUchicagoK562EfosUniPk	K562	57	6620	164	1828	0.0254935
wgEncodeAwgTfbsUchicagoK562Egata2UniPk	K562	44	6438	153	1303	0.00685719
wgEncodeAwgTfbsUchicagoK562Ehdac8UniPk	K562	28	1880	46	785	0.00636027
wgEncodeAwgTfbsUchicagoK562EjunbUniPk	K562	112	7937	189	3926	0.00393547
wgEncodeAwgTfbsUchicagoK562EjundUniPk	K562	124	13092	283	4367	0.000136301
wgEncodeAwgTfbsUtaK562CmycUniPk	K562	1	10572	220	7	0.136919
wgEncodeAwgTfbsSydhNb4CmycUniPk	Nb4	137	15133	348	5552	0.160301
wgEncodeAwgTfbsSydhNb4MaxUniPk	Nb4	173	16554	353	7007	0.00616756
wgEncodeAwgTfbsBroadNhaEzh239875UniPk	Nha	32	3640	69	1450	0.159469
wgEncodeAwgTfbsBroadNhdfadEzh239875UniPk	Nhdfad	2	3303	64	70	0.39549
wgEncodeAwgTfbsBroadNhekEzh239875UniPk	Nhek	29	3762	79	1066	0.0639042
wgEncodeAwgTfbsBroadNhlfEzh239875UniPk	Nhlf	2	3680	80	53	0.320966
wgEncodeAwgTfbsSydhNt2d1Suz12UcdUniPk	Nt2d1	1	1822	53	21	0.463886
wgEncodeAwgTfbsSydhNt2d1Yy1UcdUniPk	Nt2d1	27	6637	143	661	0.000759162
wgEncodeAwgTfbsSydhNt2d1Znf274UcdUniPk	Nt2d1	0	392	2	29	1
wgEncodeAwgTfbsHaibPanc1NrsfPcr2xUniPk	Panc1	43	4600	86	2160	0.32162
wgEncodeAwgTfbsHaibPanc1Sin3ak20V0416101UniPk	Panc1	61	8304	213	1629	0.000850607
wgEncodeAwgTfbsSydhPanc1Tcf7l2UcdUniPk	Panc1	74	8610	207	2368	0.00530849
wgEncodeAwgTfbsSydhPbdeGata1UcdUniPk	Pbde	105	11078	263	3596	0.00595946
wgEncodeAwgTfbsSydhPbdefetalGata1UcdUniPk	Pbdefetal	25	1962	43	829	0.0247162
wgEncodeAwgTfbsHaibPfsk1Foxp2Pcr2xUniPk	Pfsk1	180	14026	319	6833	0.00315212
wgEncodeAwgTfbsHaibPfsk1NrsfPcr2xUniPk	Pfsk1	49	7301	139	2479	0.403455
wgEncodeAwgTfbsHaibPfsk1Sin3ak20V0416101UniPk	Pfsk1	55	5377	126	1690	0.0023512
wgEncodeAwgTfbsHaibPfsk1Taf1V0416101UniPk	Pfsk1	32	7173	149	994	0.00670889
wgEncodeAwgTfbsSydhShsy5yGata2UcdUniPk	Shsy5y	159	11984	288	5768	0.00881403
wgEncodeAwgTfbsSydhShsy5yGata3sc269sc269UcdUniPk	Shsy5y	58	4114	94	2026	0.00948905
wgEncodeAwgTfbsHaibSknmcFoxp2Pcr2xUniPk	Sknmc	126	10514	227	4987	0.00831786
wgEncodeAwgTfbsHaibSknshNrsfPcr2xUniPk	Sknsh	147	13098	299	6382	0.461952
wgEncodeAwgTfbsHaibSknshNrsfV0416101UniPk	Sknsh	79	8200	163	3523	0.0883084
wgEncodeAwgTfbsHaibSknshSin3ak20V0416101UniPk	Sknsh	123	12445	291	4159	0.000887889
wgEncodeAwgTfbsHaibSknshTaf1V0416101UniPk	Sknsh	14	13442	328	306	0.0182527
wgEncodeAwgTfbsHaibSknshraUsf1sc8983V0416102UniPk	Sknshra	45	13492	308	1253	0.00148226
wgEncodeAwgTfbsHaibSknshraYy1sc281V0416102UniPk	Sknshra	162	13184	306	6378	0.0595648
wgEncodeAwgTfbsSydhU2osKap1UcdUniPk	U2os	103	8155	195	3372	0.000701907
wgEncodeAwgTfbsSydhU2osSetdb1UcdUniPk	U2os	24	7863	177	1024	0.449142
wgEncodeAwgTfbsHaibU87NrsfPcr2xUniPk	U87	123	11007	241	4861	0.0177974

## Sheet: Sup.Data.4
Supplementary Data 4: Chipseq prioritization based on basal ESGs
Experiment	Cell Line	T1	T2	T3	T4	Pval
wgEncodeSydhTfbsH1hescZnf274m01Ucd	H1hesc	1	805	12	285	0.994956
wgEncodeHaibTfbsMcf7GabpV0422111	Mcf7	1	15138	273	114	0.875382
wgEncodeHaibTfbsH1hescGabpPcr1x	H1hesc	1	19365	419	52	0.679858
wgEncodeHaibTfbsH1hescSix5Pcr1x	H1hesc	1	6179	78	74	0.611597
wgEncodeSydhTfbsH1hescRfx5200401194Iggrab	H1hesc	3	1104	18	172	0.549256
wgEncodeHaibTfbsMcf7Elf1V0422111	Mcf7	1	18001	345	27	0.407187
wgEncodeOpenChromChipMcf7CmycVeh	Mcf7	38	20792	430	1740	0.386574
wgEncodeHaibTfbsH1hescCreb1sc240V0422111	H1hesc	229	20575	451	10177	0.302784
wgEncodeHaibTfbsMcf7NrsfV0422111	Mcf7	81	9465	180	4003	0.252032
wgEncodeSydhTfbsH1hescZnf143Iggrab	H1hesc	225	20531	433	10261	0.215841
wgEncodeSydhTfbsH1hescChd2Iggrab	H1hesc	148	15653	319	6724	0.115979
wgEncodeHaibTfbsT47dEralphaaPcr2xGen1h	T47d	4	8052	148	98	0.105919
wgEncodeHaibTfbsT47dEralphaaV0416102Est10nm1h	T47d	4	8221	160	90	0.0980614
wgEncodeHaibTfbsMcf7MaxV0422111	Mcf7	95	20255	421	4013	0.0867941
wgEncodeHaibTfbsH1hescSp2V0422111	H1hesc	36	5159	62	2501	0.0819385
wgEncodeOpenChromChipMcf7CmycSerumstim	Mcf7	20	23357	475	696	0.0777073
wgEncodeSydhTfbsH1hescNrf1Iggrab	H1hesc	9	6903	89	394	0.0663053
wgEncodeHaibTfbsMcf7Egr1V0422111	Mcf7	137	12434	255	6023	0.050188
wgEncodeHaibTfbsA549Elf1V0422111Etoh02	A549	6	10209	128	209	0.0476051
wgEncodeHaibTfbsA549Pbx3V0422111	A549	115	10299	207	5091	0.043567
wgEncodeHaibTfbsA549Yy1cV0422111Etoh02	A549	1	19005	396	1	0.0208366
wgEncodeSydhTfbsH1hescBrca1Iggrab	H1hesc	37	3753	60	1793	0.0204698
wgEncodeOpenChromChipMcf7CmycEstro	Mcf7	105	20008	386	4532	0.0195663
wgEncodeHaibTfbsMcf7Taf1V0422111	Mcf7	80	8742	135	4304	0.0117466
wgEncodeHaibTfbsMcf7Pmlsc71910V0422111	Mcf7	89	9000	152	4377	0.00845993
wgEncodeSydhTfbsH1hescUsf2Iggrab	H1hesc	111	9127	189	4549	0.00817996
wgEncodeSydhTfbsMcf7Hae2f1Ucd	Mcf7	179	17900	385	7212	0.00729279
wgEncodeSydhTfbsMcf10aesE2f4TamHvd	Mcf10aes	197	17819	403	7574	0.00525952
wgEncodeHaibTfbsT47dEraaV0416102Bpa1h	T47d	54	4323	83	2156	0.00347331
wgEncodeHaibTfbsA549GrPcr2xEtoh02	A549	105	13671	275	4135	0.00273659
wgEncodeHaibTfbsT47dEralphaaV0416102Dm002p1h	T47d	58	6738	89	3361	0.00244419
wgEncodeHaibTfbsH1hescAtf3V0416102	H1hesc	74	7694	117	3842	0.00238319
wgEncodeHaibTfbsH1hescNrsfV0416102	H1hesc	142	12041	240	6007	0.00221888
wgEncodeSydhTfbsMcf7Gata3Ucd	Mcf7	23	2076	56	477	0.00167785
wgEncodeSydhTfbsH1hescSuz12Ucd	H1hesc	36	3164	56	1365	0.0010557
wgEncodeHaibTfbsH1hescTaf1V0416102	H1hesc	101	19194	445	3244	0.000884088
wgEncodeHaibTfbsA549NrsfV0422111Etoh02	A549	101	16101	281	4387	0.000798343
wgEncodeHaibTfbsA549Foxa1V0416102Etoh02	A549	47	3901	128	940	0.000789584
wgEncodeHaibTfbsA549Taf1V0422111Etoh02	A549	64	16017	279	2467	0.000538487
wgEncodeHaibTfbsH1hescSp4v20V0422111	H1hesc	68	13224	224	2763	0.000494311
wgEncodeHaibTfbsH1hescSp1Pcr1x	H1hesc	103	18966	411	3470	0.000343082
wgEncodeHaibTfbsH1hescUsf1Pcr1x	H1hesc	166	18219	385	6264	0.000200277
wgEncodeHaibTfbsA549MaxV0422111	A549	75	19076	422	2255	0.000190033
wgEncodeHaibTfbsA549E2f6V0422111	A549	209	16342	351	8166	0.000170215
wgEncodeSydhTfbsMcf7Znf217Ucd	Mcf7	98	5769	152	2876	0.000163434
wgEncodeHaibTfbsMcf7Sin3ak20V0422111	Mcf7	131	18321	372	4857	0.000115107
wgEncodeHaibTfbsMcf7Tead4sc101184V0422111	Mcf7	74	6358	126	2680	0.000113254
wgEncodeHaibTfbsT47dFoxa1sc6553V0416102Dm002p1h	T47d	124	18117	381	4365	9.86262e-05
wgEncodeSydhTfbsA549MaxIggrab	A549	161	13763	265	6749	7.19848e-05
wgEncodeOpenChromChipMcf7CmycSerumstvd	Mcf7	104	22697	451	3611	4.09305e-05
wgEncodeHaibTfbsH1hescRxraV0416102	H1hesc	30	3060	49	998	3.19406e-05
wgEncodeSydhTfbsH1hescMxi1Iggrab	H1hesc	137	11859	215	5904	2.26991e-05
wgEncodeHaibTfbsMcf7SrfV0422111	Mcf7	12	12806	243	146	2.16489e-05
wgEncodeHaibTfbsA549Sin3ak20V0422111Etoh02	A549	121	14672	277	4649	1.56693e-05
wgEncodeHaibTfbsH1hescPou5f1sc9081V0416102	H1hesc	62	5864	138	1630	1.00302e-05
wgEncodeSydhTfbsH1hescSin3anb6001263Iggrab	H1hesc	163	19206	423	5547	9.97623e-06
wgEncodeSydhTfbsH1hescMafkIggrab	H1hesc	93	5680	153	2471	9.86166e-06
wgEncodeHaibTfbsH1hescYy1sc281V0416102	H1hesc	281	21992	474	10879	9.17514e-06
wgEncodeHaibTfbsA549Zbtb33V0422111Etoh02	A549	122	11486	187	5687	8.85109e-06
wgEncodeHaibTfbsMcf7Foxm1sc502V0422111	Mcf7	128	10525	202	5034	5.24459e-06
wgEncodeHaibTfbsH1hescSin3ak20Pcr1x	H1hesc	55	18270	415	1292	4.80232e-06
wgEncodeHaibTfbsT47dGata3sc268V0416102Dm002p1h	T47d	176	15492	331	6363	4.7807e-06
wgEncodeHaibTfbsH1hescTaf7sc101167V0416102	H1hesc	177	13427	280	6698	3.88475e-06
wgEncodeHaibTfbsA549GrPcr1xDex5nm	A549	57	4100	98	1459	3.3554e-06
wgEncodeSydhTfbsMcf7Tcf7l2Ucd	Mcf7	67	5807	135	1789	2.94924e-06
wgEncodeHaibTfbsT47dJundV0422111	T47d	87	6341	132	2893	1.6763e-06
wgEncodeHaibTfbsMcf7Nr2f2sc271940V0422111	Mcf7	243	18124	397	8984	1.61269e-06
wgEncodeSydhTfbsA549Bhlhe40Iggrab	A549	58	5048	80	2314	1.01339e-06
wgEncodeSydhTfbsH1hescMaxUcdAlnV2	H1hesc	136	17029	358	4493	7.90396e-07
wgEncodeHaibTfbsH1hescEgr1V0416102	H1hesc	160	11149	247	5500	5.42336e-07
wgEncodeSydhTfbsH1hescTbpIggrab	H1hesc	175	19448	435	5642	2.66638e-07
wgEncodeHaibTfbsA549Foxa2V0416102Etoh02	A549	143	8662	221	4139	2.15228e-07
wgEncodeHaibTfbsH1hescSrfPcr1x	H1hesc	51	9021	175	1280	1.85e-07
wgEncodeSydhTfbsH1hescMaxUcd	H1hesc	156	16422	342	5292	1.24239e-07
wgEncodeHaibTfbsA549Tead4sc101184V0422111	A549	130	12193	255	4285	1.17764e-07
wgEncodeHaibTfbsH1hescE2f6V0422111	H1hesc	227	20324	456	7631	4.97531e-08
wgEncodeHaibTfbsH1hescFosl1sc183V0416102	H1hesc	125	10148	190	4669	2.3562e-08
wgEncodeSydhTfbsA549CmycIggrab	A549	120	13093	233	4426	1.54666e-08
wgEncodeSydhTfbsH1hescCmycIggrab	H1hesc	101	8399	154	3573	5.13689e-09
wgEncodeSydhTfbsH1hescBach1sc14700Iggrab	H1hesc	96	13654	316	2359	5.13469e-09
wgEncodeHaibTfbsA549Bcl3V0422111Etoh02	A549	68	12335	219	1896	3.09849e-09
wgEncodeOpenChromChipH1hescCmyc	H1hesc	107	7647	155	3490	2.42746e-09
wgEncodeSydhTfbsH1hescGtf2f1Iggrab	H1hesc	151	11543	217	5729	1.44836e-09
wgEncodeHaibTfbsH1hescAtf2sc81188V0422111	H1hesc	137	15657	313	4387	1.30231e-09
wgEncodeHaibTfbsMcf7Fosl2V0422111	Mcf7	212	14295	333	6778	1.17851e-09
wgEncodeHaibTfbsMcf7Hdac2sc6296V0422111	Mcf7	189	16750	379	5841	9.60911e-10
wgEncodeHaibTfbsH1hescTcf12Pcr1x	H1hesc	167	12801	297	4992	9.27603e-10
wgEncodeHaibTfbsA549GrPcr2xDex100nm	A549	137	12334	277	3951	8.53745e-10
wgEncodeHaibTfbsMcf7Tcf12V0422111	Mcf7	113	8306	154	4077	5.09181e-10
wgEncodeHaibTfbsA549Foxa1V0416102Dex100nm	A549	120	12025	298	2890	2.45711e-10
wgEncodeSydhTfbsMcf7Gata3sc269Ucd	Mcf7	121	9848	205	3688	2.06154e-10
wgEncodeSydhTfbsH1hescChd1a301218aIggrab	H1hesc	95	6586	140	2730	1.6763e-10
wgEncodeHaibTfbsA549Atf3V0422111Etoh02	A549	151	11233	217	5421	1.12557e-10
wgEncodeSydhTfbsH1hescCjunIggrab	H1hesc	68	3724	91	1553	1.00172e-10
wgEncodeHaibTfbsMcf7JundV0422111	Mcf7	82	11267	236	1955	6.19951e-11
wgEncodeHaibTfbsA549GrPcr1xDex50nm	A549	166	11432	250	5240	2.86025e-11
wgEncodeHaibTfbsH1hescBcl11aPcr1x	H1hesc	76	4046	97	1847	2.79e-11
wgEncodeSydhTfbsH1hescCebpbIggrab	H1hesc	136	15307	349	3486	4.83357e-12
wgEncodeHaibTfbsMcf7Gata3V0422111	Mcf7	244	19510	433	7835	4.62725e-12
wgEncodeHaibTfbsA549Tcf12V0422111Etoh02	A549	103	13351	240	2944	2.64766e-13
wgEncodeSydhTfbsA549CebpbIggrab	A549	139	19809	425	3591	2.06959e-13
wgEncodeHaibTfbsH1hescMaxV0422111	H1hesc	265	22011	477	8621	1.92591e-13
wgEncodeHaibTfbsA549Gata3V0422111	A549	165	10788	227	5272	1.4304e-13
wgEncodeSydhTfbsMcf10aesStat3Etoh01Std	Mcf10aes	140	6991	188	3379	1.23696e-13
wgEncodeHaibTfbsMcf7Cebpbsc150V0422111	Mcf7	251	19706	411	8465	6.66271e-14
wgEncodeHaibTfbsA549Cebpbsc150V0422111	A549	150	16883	368	3895	1.64669e-14
wgEncodeHaibTfbsH1hescNanogsc33759V0416102	H1hesc	135	7489	174	3706	1.30203e-14
wgEncodeSydhTfbsH1hescJundIggrab	H1hesc	230	17710	386	7016	9.71576e-16
wgEncodeHaibTfbsH1hescJundV0416102	H1hesc	150	11051	258	3711	2.67618e-16
wgEncodeHaibTfbsA549Fosl2V0422111Etoh02	A549	139	15326	329	3239	2.08781e-18
wgEncodeHaibTfbsH1hescHdac2sc6296V0416102	H1hesc	163	15965	362	3613	1.33328e-21
wgEncodeSydhTfbsH1hescCtbp2Ucd	H1hesc	165	13951	344	3288	1.42208e-23
wgEncodeSydhTfbsMcf10aesCmycEtoh01Hvd	Mcf10aes	258	19784	438	7013	4.71361e-24
wgEncodeHaibTfbsH1hescTead4sc101184V0422111	H1hesc	157	21211	448	3278	4.39161e-25
wgEncodeSydhTfbsMcf10aesStat3Tam112hHvd	Mcf10aes	243	16537	395	5912	5.59182e-26
wgEncodeSydhTfbsMcf10aesStat3Etoh01cStd	Mcf10aes	243	16537	395	5912	5.59182e-26
wgEncodeSydhTfbsMcf10aesStat3TamStd	Mcf10aes	221	18549	424	5149	8.553e-27
wgEncodeSydhTfbsMcf10aesCfosTamHvd	Mcf10aes	221	20327	449	5052	1.90506e-29
wgEncodeSydhTfbsMcf10aesCmycTam14hHvd	Mcf10aes	198	18742	412	4283	7.56006e-30
wgEncodeSydhTfbsMcf10aesStat3Etoh01bStd	Mcf10aes	237	18627	430	5386	1.46046e-30
wgEncodeSydhTfbsMcf10aesCfosTam112hHvd	Mcf10aes	265	21933	476	6458	1.82456e-33
wgEncodeSydhTfbsMcf10aesCfosTam14hHvd	Mcf10aes	302	21784	476	7810	4.14272e-35
wgEncodeSydhTfbsMcf10aesCfosEtoh01Hvd	Mcf10aes	268	19970	438	6450	4.40183e-36
wgEncodeAwgTfbsBroadDnd41Ezh239875	Dnd41	23	1623	54	307	3.85881e-05
wgEncodeAwgTfbsHaibEcc1EraaV0416102Bpa1h	Ecc1	27	2245	66	541	0.00160764
wgEncodeAwgTfbsHaibEcc1EralphaaV0416102Est10nm1h	Ecc1	117	6458	170	3217	2.85961e-07
wgEncodeAwgTfbsHaibEcc1EralphaaV0416102Gen1h	Ecc1	80	5538	131	2015	5.57958e-09
wgEncodeAwgTfbsHaibEcc1Foxa1sc6553V0416102Dm002p1h	Ecc1	59	3770	94	1222	9.55181e-10
wgEncodeAwgTfbsHaibEcc1GrV0416102Dex100nm	Ecc1	41	4459	139	452	8.12534e-11
wgEncodeAwgTfbsSydhGm08714Znf274Ucd	Gm08714	1	408	5	101	0.760746
wgEncodeAwgTfbsSydhGm10847NfkbTnfaIggrab	Gm10847	82	7464	99	3703	4.88361e-12
wgEncodeAwgTfbsBroadGm12878Ezh239875	Gm12878	51	2200	70	1018	4.21871e-06
wgEncodeAwgTfbsHaibGm12878Atf2sc81188V0422111	Gm12878	88	11149	191	2974	5.18465e-09
wgEncodeAwgTfbsHaibGm12878Atf3Pcr1x	Gm12878	21	2803	30	1366	0.0147817
wgEncodeAwgTfbsHaibGm12878BatfPcr1x	Gm12878	172	11614	254	5768	3.10488e-09
wgEncodeAwgTfbsHaibGm12878Bcl11aPcr1x	Gm12878	106	7562	164	3530	2.19841e-06
wgEncodeAwgTfbsHaibGm12878Bcl3V0416101	Gm12878	98	8746	147	4363	2.51262e-05
wgEncodeAwgTfbsHaibGm12878Bclaf101388V0416101	Gm12878	51	6825	78	2916	4.16472e-05
wgEncodeAwgTfbsHaibGm12878Cebpbsc150V0422111	Gm12878	44	4097	58	1682	6.22914e-08
wgEncodeAwgTfbsHaibGm12878Ebf1sc137065Pcr1x	Gm12878	92	14372	274	3373	8.14534e-05
wgEncodeAwgTfbsHaibGm12878Egr1Pcr2x	Gm12878	136	13493	226	6703	0.000888574
wgEncodeAwgTfbsHaibGm12878Elf1sc631V0416101	Gm12878	8	15913	270	385	0.330503
wgEncodeAwgTfbsHaibGm12878Ets1Pcr1x	Gm12878	31	6328	55	2823	0.0525174
wgEncodeAwgTfbsHaibGm12878Foxm1sc502V0422111	Gm12878	89	11780	195	3573	4.07778e-06
wgEncodeAwgTfbsHaibGm12878GabpPcr2x	Gm12878	1	9296	94	49	0.393045
wgEncodeAwgTfbsHaibGm12878Irf4sc6059Pcr1x	Gm12878	72	9801	186	2268	1.14458e-06
wgEncodeAwgTfbsHaibGm12878Mef2aPcr1x	Gm12878	118	9002	160	4377	5.87347e-11
wgEncodeAwgTfbsHaibGm12878Mef2csc13268V0416101	Gm12878	79	5933	103	2950	1.40035e-08
wgEncodeAwgTfbsHaibGm12878Mta3sc81325V0422111	Gm12878	73	7838	113	3059	2.77945e-08
wgEncodeAwgTfbsHaibGm12878Nfatc1sc17834V0422111	Gm12878	87	6797	114	3298	8.90708e-10
wgEncodeAwgTfbsHaibGm12878Nficsc81335V0422111	Gm12878	125	10976	198	4493	1.77192e-10
wgEncodeAwgTfbsHaibGm12878NrsfPcr1x	Gm12878	61	6796	94	3380	0.00203365
wgEncodeAwgTfbsHaibGm12878Pax5c20Pcr1x	Gm12878	112	14446	248	5154	0.00119964
wgEncodeAwgTfbsHaibGm12878Pax5n19Pcr1x	Gm12878	134	11643	206	5782	5.02905e-06
wgEncodeAwgTfbsHaibGm12878Pbx3Pcr1x	Gm12878	10	8605	137	193	0.000991682
wgEncodeAwgTfbsHaibGm12878Pmlsc71910V0422111	Gm12878	65	12639	178	3620	0.0133198
wgEncodeAwgTfbsHaibGm12878Pou2f2Pcr1x	Gm12878	147	13683	232	6448	3.8534e-07
wgEncodeAwgTfbsHaibGm12878Pu1Pcr1x	Gm12878	78	16182	310	2415	1.37645e-06
wgEncodeAwgTfbsHaibGm12878Runx3sc101553V0422111	Gm12878	184	18564	357	6834	7.32512e-09
wgEncodeAwgTfbsHaibGm12878RxraPcr1x	Gm12878	23	2473	33	637	1.2471e-07
wgEncodeAwgTfbsHaibGm12878Six5Pcr1x	Gm12878	19	7362	61	1443	0.021077
wgEncodeAwgTfbsHaibGm12878Sp1Pcr1x	Gm12878	21	13427	217	725	0.00693481
wgEncodeAwgTfbsHaibGm12878SrfPcr2x	Gm12878	17	9078	114	448	3.98356e-05
wgEncodeAwgTfbsHaibGm12878Stat5asc74442V0422111	Gm12878	55	6040	82	2436	7.68569e-07
wgEncodeAwgTfbsHaibGm12878Taf1Pcr1x	Gm12878	3	13087	187	46	0.0278092
wgEncodeAwgTfbsHaibGm12878Tcf12Pcr1x	Gm12878	75	12207	215	3180	0.00237334
wgEncodeAwgTfbsHaibGm12878Tcf3Pcr1x	Gm12878	96	11170	183	4385	0.000179777
wgEncodeAwgTfbsHaibGm12878Usf1Pcr2x	Gm12878	82	9570	139	4482	0.00249657
wgEncodeAwgTfbsHaibGm12878Yy1sc281Pcr1x	Gm12878	2	16925	295	50	0.2166
wgEncodeAwgTfbsHaibGm12878Zbtb33Pcr1x	Gm12878	16	3463	27	1729	0.217892
wgEncodeAwgTfbsHaibGm12878Zeb1sc25388V0416102	Gm12878	59	6087	88	2622	4.25219e-06
wgEncodeAwgTfbsSydhGm12878Bhlhe40cIggmus	Gm12878	71	10290	152	3295	9.97533e-05
wgEncodeAwgTfbsSydhGm12878Brca1a300Iggmus	Gm12878	1	1190	10	81	0.507235
wgEncodeAwgTfbsSydhGm12878Cfos	Gm12878	8	3935	48	259	0.0119171
wgEncodeAwgTfbsSydhGm12878Chd1a301218aIggmus	Gm12878	57	6656	83	3284	0.000262241
wgEncodeAwgTfbsSydhGm12878Chd2ab68301Iggmus	Gm12878	67	12517	196	3974	0.25278
wgEncodeAwgTfbsSydhGm12878Corestsc30189Iggmus	Gm12878	13	1909	21	550	0.00153051
wgEncodeAwgTfbsSydhGm12878E2f4Iggmus	Gm12878	35	5678	61	2793	0.123536
wgEncodeAwgTfbsSydhGm12878Ebf1sc137065	Gm12878	161	12143	267	5963	0.000132842
wgEncodeAwgTfbsSydhGm12878Elk112771Iggmus	Gm12878	44	7892	76	3559	0.0164905
wgEncodeAwgTfbsSydhGm12878Ikzf1iknucla	Gm12878	49	3544	100	1319	0.00967944
wgEncodeAwgTfbsSydhGm12878Jund	Gm12878	26	1360	36	663	0.00329589
wgEncodeAwgTfbsSydhGm12878MaxIggmus	Gm12878	21	11910	165	932	0.0181739
wgEncodeAwgTfbsSydhGm12878Mazab85725Iggmus	Gm12878	98	14108	235	4630	0.00248765
wgEncodeAwgTfbsSydhGm12878Mxi1Iggmus	Gm12878	39	13325	192	2032	0.0346601
wgEncodeAwgTfbsSydhGm12878Nfe2sc22827	Gm12878	6	1205	20	219	0.138596
wgEncodeAwgTfbsSydhGm12878NfkbTnfaIggrab	Gm12878	120	9232	171	4168	2.17441e-11
wgEncodeAwgTfbsSydhGm12878NfyaIggmus	Gm12878	15	3311	34	546	0.000129458
wgEncodeAwgTfbsSydhGm12878NfybIggmus	Gm12878	14	10774	176	417	0.00840261
wgEncodeAwgTfbsSydhGm12878Nrf1Iggmus	Gm12878	23	8521	108	1407	0.113836
wgEncodeAwgTfbsSydhGm12878Pol3	Gm12878	3	200	3	33	0.0041541
wgEncodeAwgTfbsSydhGm12878Rfx5200401194Iggmus	Gm12878	51	5830	72	2490	1.1293e-06
wgEncodeAwgTfbsSydhGm12878Sin3anb6001263Iggmus	Gm12878	22	11026	140	1132	0.0280316
wgEncodeAwgTfbsSydhGm12878Smc3ab9263Iggmus	Gm12878	128	15360	296	4355	2.35877e-08
wgEncodeAwgTfbsSydhGm12878Stat1	Gm12878	26	2439	34	1081	0.000127377
wgEncodeAwgTfbsSydhGm12878Stat3Iggmus	Gm12878	65	4507	84	2121	9.80986e-09
wgEncodeAwgTfbsSydhGm12878Tblr1ab24550Iggmus	Gm12878	105	9451	146	4717	4.17516e-08
wgEncodeAwgTfbsSydhGm12878TbpIggmus	Gm12878	103	11109	165	5481	0.000446877
wgEncodeAwgTfbsSydhGm12878Tr4	Gm12878	8	1713	19	828	0.780755
wgEncodeAwgTfbsSydhGm12878Usf2Iggmus	Gm12878	79	8589	117	4195	3.0526e-05
wgEncodeAwgTfbsSydhGm12878WhipIggmus	Gm12878	111	9951	155	4934	1.615e-08
wgEncodeAwgTfbsSydhGm12878Yy1	Gm12878	1	2218	25	31	0.297992
wgEncodeAwgTfbsSydhGm12878Znf143166181ap	Gm12878	1	14131	250	5	0.0853946
wgEncodeAwgTfbsSydhGm12878Znf274	Gm12878	0	182	0	37	1
wgEncodeAwgTfbsSydhGm12878Zzz3	Gm12878	7	703	11	329	0.205251
wgEncodeAwgTfbsUtaGm12878Cmyc	Gm12878	47	5802	67	2204	8.06599e-08
wgEncodeAwgTfbsHaibGm12891Pax5c20V0416101	Gm12891	32	3363	47	1554	0.00191111
wgEncodeAwgTfbsHaibGm12891Pou2f2Pcr1x	Gm12891	116	10876	175	5434	8.06721e-06
wgEncodeAwgTfbsHaibGm12891Pu1Pcr1x	Gm12891	89	16968	328	2619	3.00993e-08
wgEncodeAwgTfbsHaibGm12891Taf1Pcr1x	Gm12891	26	12031	156	1082	0.00149474
wgEncodeAwgTfbsHaibGm12891Yy1sc281V0416101	Gm12891	3	12656	176	43	0.0217214
wgEncodeAwgTfbsSydhGm12891NfkbTnfaIggrab	Gm12891	159	14024	250	6946	4.30175e-06
wgEncodeAwgTfbsHaibGm12892Pax5c20V0416101	Gm12892	111	10772	178	4993	1.09077e-05
wgEncodeAwgTfbsHaibGm12892Taf1V0416102	Gm12892	39	11124	154	2257	0.074297
wgEncodeAwgTfbsHaibGm12892Yy1V0416101	Gm12892	2	13165	198	53	0.189448
wgEncodeAwgTfbsSydhGm12892NfkbTnfaIggrab	Gm12892	85	7210	101	3455	2.70385e-14
wgEncodeAwgTfbsSydhGm15510NfkbTnfaIggrab	Gm15510	83	10817	149	3639	2.19804e-08
wgEncodeAwgTfbsSydhGm18505NfkbTnfaIggrab	Gm18505	82	6596	102	3132	5.71356e-12
wgEncodeAwgTfbsSydhGm18526NfkbTnfaIggrab	Gm18526	26	2934	49	879	0.00055081
wgEncodeAwgTfbsSydhGm18951NfkbTnfaIggrab	Gm18951	116	9611	148	4780	4.79016e-13
wgEncodeAwgTfbsSydhGm19099NfkbTnfaIggrab	Gm19099	56	5607	92	1808	1.22557e-08
wgEncodeAwgTfbsSydhGm19193NfkbTnfaIggrab	Gm19193	56	3869	69	1928	5.70043e-08
wgEncodeAwgTfbsBroadHelas3Ezh239875	Helas	1	618	12	23	0.368278
wgEncodeAwgTfbsHaibHelas3GabpPcr1x	Helas	1	9002	109	36	0.355592
wgEncodeAwgTfbsHaibHelas3NrsfPcr1x	Helas	87	7197	143	3548	0.00335332
wgEncodeAwgTfbsHaibHelas3Taf1Pcr1x	Helas	93	13408	266	2649	3.37418e-09
wgEncodeAwgTfbsSydhHelas3Ap2alpha	Helas	170	11190	260	5284	1.84862e-09
wgEncodeAwgTfbsSydhHelas3Ap2gamma	Helas	135	13169	300	3510	3.73927e-12
wgEncodeAwgTfbsSydhHelas3Baf155Iggmus	Helas	109	6541	143	2964	2.71446e-14
wgEncodeAwgTfbsSydhHelas3Baf170Iggmus	Helas	40	2895	54	948	4.10595e-10
wgEncodeAwgTfbsSydhHelas3Bdp1	Helas	3	355	5	49	0.0202847
wgEncodeAwgTfbsSydhHelas3Brca1a300Iggrab	Helas	74	8399	125	3898	0.00258258
wgEncodeAwgTfbsSydhHelas3Brf1	Helas	3	128	3	32	0.0145294
wgEncodeAwgTfbsSydhHelas3Brf2	Helas	2	116	4	43	0.474479
wgEncodeAwgTfbsSydhHelas3Brg1Iggmus	Helas	24	1599	36	325	1.34858e-09
wgEncodeAwgTfbsSydhHelas3CebpbIggrab	Helas	206	17522	384	5252	1.33556e-22
wgEncodeAwgTfbsSydhHelas3Cfos	Helas	106	5253	152	2525	3.41912e-08
wgEncodeAwgTfbsSydhHelas3Chd2Iggrab	Helas	87	14547	276	3597	0.00594076
wgEncodeAwgTfbsSydhHelas3CjunIggrab	Helas	140	8767	239	3121	1.93671e-13
wgEncodeAwgTfbsSydhHelas3Cmyc	Helas	106	9454	160	4403	3.33778e-07
wgEncodeAwgTfbsSydhHelas3Corestsc30189Iggrab	Helas	73	11021	214	1514	1.80791e-14
wgEncodeAwgTfbsSydhHelas3E2f1	Helas	115	6385	163	3143	1.83015e-08
wgEncodeAwgTfbsSydhHelas3E2f4	Helas	44	4413	65	2179	0.00203207
wgEncodeAwgTfbsSydhHelas3E2f6	Helas	82	6309	112	3113	1.82435e-07
wgEncodeAwgTfbsSydhHelas3Elk112771Iggrab	Helas	60	7341	89	3498	0.000120565
wgEncodeAwgTfbsSydhHelas3Elk4Ucd	Helas	64	7833	102	3861	0.00407342
wgEncodeAwgTfbsSydhHelas3Gtf2f1ab28179Iggrab	Helas	134	9920	180	4802	6.14953e-13
wgEncodeAwgTfbsSydhHelas3Hae2f1	Helas	118	11044	259	2516	2.33865e-16
wgEncodeAwgTfbsSydhHelas3Ini1Iggmus	Helas	120	8084	161	3724	1.14239e-13
wgEncodeAwgTfbsSydhHelas3Irf3Iggrab	Helas	15	2973	29	646	0.000347169
wgEncodeAwgTfbsSydhHelas3JundIggrab	Helas	145	12172	299	2909	6.9323e-21
wgEncodeAwgTfbsSydhHelas3MafkIggrab	Helas	63	7904	186	1439	1.72968e-07
wgEncodeAwgTfbsSydhHelas3MaxIggrab	Helas	72	16078	326	1817	1.42847e-08
wgEncodeAwgTfbsSydhHelas3Mazab85725Iggrab	Helas	81	12353	240	2655	6.45395e-06
wgEncodeAwgTfbsSydhHelas3Mxi1af4185Iggrab	Helas	63	11120	195	1859	5.45348e-08
wgEncodeAwgTfbsSydhHelas3NfyaIggrab	Helas	52	7606	121	2228	0.000859131
wgEncodeAwgTfbsSydhHelas3NfybIggrab	Helas	32	7629	133	1005	0.000416488
wgEncodeAwgTfbsSydhHelas3Nrf1Iggmus	Helas	18	4896	53	1291	0.135439
wgEncodeAwgTfbsSydhHelas3Prdm19115Iggrab	Helas	49	2766	83	1189	0.00205019
wgEncodeAwgTfbsSydhHelas3Rfx5200401194Iggrab	Helas	57	11976	238	1310	6.63505e-09
wgEncodeAwgTfbsSydhHelas3Rpc155	Helas	25	1728	36	856	0.0117643
wgEncodeAwgTfbsSydhHelas3Smc3ab9263Iggrab	Helas	109	16932	365	2838	2.59514e-10
wgEncodeAwgTfbsSydhHelas3Spt20	Helas	21	1260	30	595	0.00918689
wgEncodeAwgTfbsSydhHelas3Stat1Ifng30	Helas	65	10079	213	1585	3.37586e-08
wgEncodeAwgTfbsSydhHelas3Stat3Iggrab	Helas	123	5977	182	2625	5.45211e-11
wgEncodeAwgTfbsSydhHelas3TbpIggrab	Helas	122	12962	272	3516	1.79738e-10
wgEncodeAwgTfbsSydhHelas3Tcf7l2c9b92565Ucd	Helas	166	11019	256	4586	3.07474e-14
wgEncodeAwgTfbsSydhHelas3Tcf7l2Ucd	Helas	52	2525	75	1169	3.65608e-05
wgEncodeAwgTfbsSydhHelas3Tf3c110	Helas	4	2085	50	43	0.0181478
wgEncodeAwgTfbsSydhHelas3Tr4	Helas	5	2961	32	490	0.630282
wgEncodeAwgTfbsSydhHelas3Usf2Iggmus	Helas	113	9455	183	4697	0.000607251
wgEncodeAwgTfbsSydhHelas3Zkscan1hpa006672Iggrab	Helas	56	4688	88	1342	6.02983e-12
wgEncodeAwgTfbsSydhHelas3Znf143Iggrab	Helas	1	8402	120	2	0.0283623
wgEncodeAwgTfbsSydhHelas3Znf274Ucd	Helas	0	89	0	9	1
wgEncodeAwgTfbsSydhHelas3Zzz3	Helas	8	191	8	93	0.00268964
wgEncodeAwgTfbsUtaHelas3Cmyc	Helas	38	3503	57	1067	1.4646e-08
wgEncodeAwgTfbsBroadHepg2Ezh239875	Hepg2	50	2275	74	1133	0.00128859
wgEncodeAwgTfbsHaibHepg2Atf3V0416101	Hepg2	39	4765	52	2307	7.86637e-05
wgEncodeAwgTfbsHaibHepg2Bhlhe40V0416101	Hepg2	46	3149	57	1509	2.87314e-07
wgEncodeAwgTfbsHaibHepg2Cebpbsc150V0416101	Hepg2	61	10385	224	1224	1.43453e-10
wgEncodeAwgTfbsHaibHepg2Cebpdsc636V0416101	Hepg2	120	10231	195	3927	3.46638e-11
wgEncodeAwgTfbsHaibHepg2Elf1sc631V0416101	Hepg2	5	14334	241	133	0.0738795
wgEncodeAwgTfbsHaibHepg2Fosl2V0416101	Hepg2	164	12624	260	5150	2.14417e-13
wgEncodeAwgTfbsHaibHepg2Foxa1sc101058V0416101	Hepg2	125	15174	325	3345	9.85295e-12
wgEncodeAwgTfbsHaibHepg2Foxa1sc6553V0416101	Hepg2	147	16277	340	4092	1.55022e-13
wgEncodeAwgTfbsHaibHepg2Foxa2sc6554V0416101	Hepg2	123	14773	319	3027	5.62509e-14
wgEncodeAwgTfbsHaibHepg2GabpPcr2x	Hepg2	6	11739	177	530	0.816353
wgEncodeAwgTfbsHaibHepg2Hdac2sc6296V0416101	Hepg2	116	11038	222	3560	3.86018e-10
wgEncodeAwgTfbsHaibHepg2Hnf4asc8987V0416101	Hepg2	84	10676	221	2634	6.15986e-06
wgEncodeAwgTfbsHaibHepg2Hnf4gsc6558V0416101	Hepg2	121	10970	230	4043	6.33599e-07
wgEncodeAwgTfbsHaibHepg2JundPcr1x	Hepg2	117	12370	253	3328	2.22354e-11
wgEncodeAwgTfbsHaibHepg2Mbd4sc271530V0422111	Hepg2	57	4507	87	1970	2.88955e-05
wgEncodeAwgTfbsHaibHepg2Mybl2sc81192V0422111	Hepg2	48	11201	193	1187	1.04473e-08
wgEncodeAwgTfbsHaibHepg2Nficsc81335V0422111	Hepg2	126	9433	183	4437	1.44509e-09
wgEncodeAwgTfbsHaibHepg2NrsfPcr2x	Hepg2	58	5731	89	2861	0.00247734
wgEncodeAwgTfbsHaibHepg2NrsfV0416101	Hepg2	102	12057	182	6012	0.0540556
wgEncodeAwgTfbsHaibHepg2RxraPcr1x	Hepg2	118	9500	182	4382	2.25041e-07
wgEncodeAwgTfbsHaibHepg2Sin3ak20Pcr1x	Hepg2	19	13446	212	368	5.85575e-06
wgEncodeAwgTfbsHaibHepg2Sp1Pcr1x	Hepg2	135	13412	240	5305	9.92742e-08
wgEncodeAwgTfbsHaibHepg2Sp2V0422111	Hepg2	20	3207	39	1227	0.0660368
wgEncodeAwgTfbsHaibHepg2SrfV0416101	Hepg2	72	5777	108	2532	1.15819e-06
wgEncodeAwgTfbsHaibHepg2Taf1Pcr2x	Hepg2	88	14591	273	3103	1.36736e-05
wgEncodeAwgTfbsHaibHepg2Tcf12Pcr1x	Hepg2	15	1727	31	391	0.00130653
wgEncodeAwgTfbsHaibHepg2Tead4sc101184V0422111	Hepg2	108	8325	192	2839	1.71949e-10
wgEncodeAwgTfbsHaibHepg2Usf1Pcr1x	Hepg2	95	13430	259	4285	0.056366
wgEncodeAwgTfbsHaibHepg2Yy1sc281V0416101	Hepg2	5	14576	260	176	0.206367
wgEncodeAwgTfbsHaibHepg2Zbtb33Pcr1x	Hepg2	1	3894	58	52	0.544129
wgEncodeAwgTfbsHaibHepg2Zbtb7aV0416101	Hepg2	113	8515	169	4147	1.13326e-06
wgEncodeAwgTfbsSydhHepg2Arid3anb100279Iggrab	Hepg2	129	9541	211	4047	2.44105e-08
wgEncodeAwgTfbsSydhHepg2Bhlhe40cIggrab	Hepg2	89	11477	189	3498	9.97976e-07
wgEncodeAwgTfbsSydhHepg2Brca1a300Iggrab	Hepg2	15	2945	31	1072	0.114829
wgEncodeAwgTfbsSydhHepg2CebpbForskln	Hepg2	71	11315	240	1623	6.44089e-10
wgEncodeAwgTfbsSydhHepg2CebpbIggrab	Hepg2	120	17858	388	2921	4.71762e-13
wgEncodeAwgTfbsSydhHepg2Chd2ab68301Iggrab	Hepg2	54	7381	95	3590	0.0658607
wgEncodeAwgTfbsSydhHepg2CjunIggrab	Hepg2	67	6769	162	1429	2.88487e-09
wgEncodeAwgTfbsSydhHepg2Corestsc30189Iggrab	Hepg2	47	6394	75	2604	9.47061e-05
wgEncodeAwgTfbsSydhHepg2ErraForskln	Hepg2	13	1533	17	465	0.000107182
wgEncodeAwgTfbsSydhHepg2Grp20Forskln	Hepg2	2	1282	6	40	0.0131569
wgEncodeAwgTfbsSydhHepg2Hnf4aForskln	Hepg2	103	8035	159	3868	1.45282e-05
wgEncodeAwgTfbsSydhHepg2Hsf1Forskln	Hepg2	15	1788	18	740	0.00031616
wgEncodeAwgTfbsSydhHepg2Irf3Iggrab	Hepg2	12	1399	15	428	0.000103991
wgEncodeAwgTfbsSydhHepg2JundIggrab	Hepg2	97	13594	284	2389	8.30055e-12
wgEncodeAwgTfbsSydhHepg2Maffm8194Iggrab	Hepg2	109	12873	281	3164	6.88277e-08
wgEncodeAwgTfbsSydhHepg2Mafkab50322Iggrab	Hepg2	217	16377	351	7362	1.02822e-10
wgEncodeAwgTfbsSydhHepg2Mafksc477Iggrab	Hepg2	165	13087	287	5130	1.87706e-10
wgEncodeAwgTfbsSydhHepg2MaxIggrab	Hepg2	85	11600	190	3394	3.68171e-06
wgEncodeAwgTfbsSydhHepg2Mazab85725Iggrab	Hepg2	119	11946	215	5087	9.73653e-05
wgEncodeAwgTfbsSydhHepg2Mxi1	Hepg2	63	14619	235	2843	0.00349601
wgEncodeAwgTfbsSydhHepg2Nrf1Iggrab	Hepg2	7	3524	38	219	0.00783736
wgEncodeAwgTfbsSydhHepg2Pgc1aForskln	Hepg2	22	1573	32	491	1.15145e-05
wgEncodeAwgTfbsSydhHepg2Rfx5200401194Iggrab	Hepg2	89	7099	123	3464	7.29471e-08
wgEncodeAwgTfbsSydhHepg2Smc3ab9263Iggrab	Hepg2	137	15108	299	4898	7.45909e-07
wgEncodeAwgTfbsSydhHepg2Srebp1Insln	Hepg2	13	4234	59	381	0.00180149
wgEncodeAwgTfbsSydhHepg2TbpIggrab	Hepg2	114	12371	210	4068	9.88074e-11
wgEncodeAwgTfbsSydhHepg2Tcf7l2Ucd	Hepg2	21	1400	34	647	0.0478107
wgEncodeAwgTfbsSydhHepg2Tr4Ucd	Hepg2	22	4799	46	2246	0.502137
wgEncodeAwgTfbsSydhHepg2Usf2Iggrab	Hepg2	17	6128	93	849	0.138011
wgEncodeAwgTfbsSydhHepg2Znf274Ucd	Hepg2	0	194	0	25	1
wgEncodeAwgTfbsUtaHepg2Cmyc	Hepg2	62	5861	84	2375	4.77843e-10
wgEncodeAwgTfbsBroadHmecEzh239875	Hmec	1	2493	44	1	0.0176494
wgEncodeAwgTfbsBroadHsmmEzh239875	Hsmmt	12	1361	24	648	0.486733
wgEncodeAwgTfbsBroadHsmmtEzh239875	Hsmmt	32	2094	46	1027	0.00357488
wgEncodeAwgTfbsSydhImr90CebpbIggrab	Imr90	154	18360	401	3547	2.31533e-19
wgEncodeAwgTfbsSydhImr90MafkIggrab	Imr90	191	13168	303	5977	3.1964e-10
wgEncodeAwgTfbsBroadK562Chd1a301218a	K562	88	9080	128	4363	1.50195e-06
wgEncodeAwgTfbsBroadK562Ezh239875	K562	22	1133	31	553	0.00960572
wgEncodeAwgTfbsBroadK562Hdac1sc6298	K562	53	11378	173	2773	0.0348605
wgEncodeAwgTfbsBroadK562Hdac2a300705a	K562	56	5760	83	2202	5.30741e-08
wgEncodeAwgTfbsBroadK562Hdac6a301341a	K562	21	1325	26	575	9.68726e-05
wgEncodeAwgTfbsBroadK562Phf8a301772a	K562	104	15347	277	4970	0.0380973
wgEncodeAwgTfbsBroadK562Plu1	K562	77	13440	210	3186	1.49654e-05
wgEncodeAwgTfbsBroadK562Rbbp5a300109a	K562	91	12713	211	3318	4.89112e-08
wgEncodeAwgTfbsBroadK562Sap3039731	K562	86	10838	146	5353	0.0127061
wgEncodeAwgTfbsHaibK562Atf3V0416101	K562	90	11959	199	3681	1.10081e-05
wgEncodeAwgTfbsHaibK562Bcl3Pcr1x	K562	12	2148	21	615	0.00558839
wgEncodeAwgTfbsHaibK562Bclaf101388Pcr1x	K562	39	5367	67	2300	0.00780682
wgEncodeAwgTfbsHaibK562Cbx3sc101004V0422111	K562	68	12483	208	2464	6.04853e-06
wgEncodeAwgTfbsHaibK562Cebpbsc150V0422111	K562	30	12128	235	628	4.30211e-06
wgEncodeAwgTfbsHaibK562E2f6V0416102	K562	103	16042	299	3419	8.51763e-08
wgEncodeAwgTfbsHaibK562Egr1V0416101	K562	93	17229	341	3176	3.32139e-05
wgEncodeAwgTfbsHaibK562Elf1sc631V0416102	K562	12	16530	284	431	0.0694296
wgEncodeAwgTfbsHaibK562Ets1V0416101	K562	90	11052	159	5294	0.0164725
wgEncodeAwgTfbsHaibK562Fosl1sc183V0416101	K562	103	8021	151	3944	1.38915e-06
wgEncodeAwgTfbsHaibK562GabpV0416101	K562	2	12981	194	124	0.55584
wgEncodeAwgTfbsHaibK562Gata2sc267Pcr1x	K562	120	10066	207	4257	3.25097e-06
wgEncodeAwgTfbsHaibK562Hdac2sc6296V0416102	K562	73	5993	101	2633	5.69502e-09
wgEncodeAwgTfbsHaibK562MaxV0416102	K562	45	18206	337	997	2.82282e-08
wgEncodeAwgTfbsHaibK562Mef2aV0416101	K562	62	4856	88	2318	1.12445e-05
wgEncodeAwgTfbsHaibK562Nr2f2sc271940V0422111	K562	108	10656	174	4723	1.57346e-06
wgEncodeAwgTfbsHaibK562NrsfV0416102	K562	108	10787	196	5232	0.036438
wgEncodeAwgTfbsHaibK562Pmlsc71910V0422111	K562	113	12256	192	5595	0.000145821
wgEncodeAwgTfbsHaibK562Pu1Pcr1x	K562	158	14820	277	6982	0.000520804
wgEncodeAwgTfbsHaibK562Sin3ak20V0416101	K562	33	11825	162	1442	0.00195226
wgEncodeAwgTfbsHaibK562Six5Pcr1x	K562	1	6277	54	5	0.0422937
wgEncodeAwgTfbsHaibK562Sp1Pcr1x	K562	48	8565	118	1761	4.30804e-07
wgEncodeAwgTfbsHaibK562Sp2sc643V0416102	K562	30	5129	61	1948	0.0478288
wgEncodeAwgTfbsHaibK562SrfV0416101	K562	37	5932	80	1632	0.000240083
wgEncodeAwgTfbsHaibK562Stat5asc74442V0422111	K562	95	6910	123	3415	1.63132e-10
wgEncodeAwgTfbsHaibK562Taf1V0416101	K562	70	13539	216	2642	4.19474e-06
wgEncodeAwgTfbsHaibK562Taf7sc101167V0416101	K562	38	4693	58	1839	4.05066e-05
wgEncodeAwgTfbsHaibK562Tead4sc101184V0422111	K562	114	14021	257	4088	1.29263e-07
wgEncodeAwgTfbsHaibK562Thap1sc98174V0416101	K562	39	5513	50	2581	6.01351e-06
wgEncodeAwgTfbsHaibK562Trim28sc81411V0422111	K562	110	8731	143	4353	2.00137e-11
wgEncodeAwgTfbsHaibK562Usf1V0416101	K562	33	12550	231	1277	0.028227
wgEncodeAwgTfbsHaibK562Yy1V0416101	K562	2	12710	204	25	0.0604097
wgEncodeAwgTfbsHaibK562Yy1V0416102	K562	89	15368	256	4048	0.00164162
wgEncodeAwgTfbsHaibK562Zbtb33Pcr1x	K562	31	4452	49	2205	0.0362529
wgEncodeAwgTfbsHaibK562Zbtb7asc34508V0416101	K562	77	14029	270	2824	0.000545247
wgEncodeAwgTfbsSydhK562Arid3asc8821Iggrab	K562	95	6185	127	2998	8.94543e-10
wgEncodeAwgTfbsSydhK562Atf106325	K562	25	10479	180	952	0.0210239
wgEncodeAwgTfbsSydhK562Atf3	K562	8	2245	14	1018	0.26666
wgEncodeAwgTfbsSydhK562Bach1sc14700Iggrab	K562	48	3152	64	1570	2.88447e-05
wgEncodeAwgTfbsSydhK562Bdp1	K562	2	410	9	29	0.12762
wgEncodeAwgTfbsSydhK562Bhlhe40nb100Iggrab	K562	7	13983	253	131	0.00977315
wgEncodeAwgTfbsSydhK562Brf1	K562	2	192	3	28	0.0562035
wgEncodeAwgTfbsSydhK562Brf2	K562	14	746	15	349	0.000179441
wgEncodeAwgTfbsSydhK562Brg1Iggmus	K562	31	2149	44	827	1.42472e-05
wgEncodeAwgTfbsSydhK562Ccnt2	K562	154	14001	266	6378	3.03816e-05
wgEncodeAwgTfbsSydhK562CebpbIggrab	K562	42	15997	330	959	3.13277e-06
wgEncodeAwgTfbsSydhK562Cfos	K562	4	7668	135	61	0.0221339
wgEncodeAwgTfbsSydhK562Chd2ab68301Iggrab	K562	72	9042	134	4513	0.21076
wgEncodeAwgTfbsSydhK562CjunIfna30	K562	108	7234	142	3611	1.06872e-10
wgEncodeAwgTfbsSydhK562CjunIfna6h	K562	70	4132	88	2055	5.59406e-09
wgEncodeAwgTfbsSydhK562CjunIfng30	K562	72	5994	129	2070	4.67697e-07
wgEncodeAwgTfbsSydhK562CjunIfng6h	K562	80	4572	100	2085	1.07096e-12
wgEncodeAwgTfbsSydhK562Cjun	K562	109	7688	154	3708	8.56134e-09
wgEncodeAwgTfbsSydhK562CmycIfna30	K562	66	8512	107	3448	7.07757e-06
wgEncodeAwgTfbsSydhK562CmycIfna6h	K562	52	10211	131	2514	8.9914e-05
wgEncodeAwgTfbsSydhK562CmycIfng30	K562	52	15973	286	1735	0.000131954
wgEncodeAwgTfbsSydhK562CmycIfng6h	K562	11	13453	199	176	6.14908e-05
wgEncodeAwgTfbsSydhK562CmycIggrab	K562	97	15127	254	3653	3.64647e-07
wgEncodeAwgTfbsSydhK562Cmyc	K562	58	6692	81	3176	8.11173e-06
wgEncodeAwgTfbsSydhK562Corestab24166Iggrab	K562	72	5452	100	2640	1.17144e-06
wgEncodeAwgTfbsSydhK562Corestsc30189Iggrab	K562	69	15167	272	1756	1.55449e-10
wgEncodeAwgTfbsSydhK562E2f4Ucd	K562	90	10402	162	5032	0.038863
wgEncodeAwgTfbsSydhK562E2f6Ucd	K562	98	13858	233	4053	1.7892e-05
wgEncodeAwgTfbsSydhK562Elk112771Iggrab	K562	21	4833	41	1780	0.0413705
wgEncodeAwgTfbsSydhK562Gata1Ucd	K562	44	3758	63	1815	0.000397863
wgEncodeAwgTfbsSydhK562Gata2Ucd	K562	77	7250	137	2890	6.96703e-05
wgEncodeAwgTfbsSydhK562Gtf2b	K562	49	4316	71	2151	0.000759824
wgEncodeAwgTfbsSydhK562Gtf2f1ab28179Iggrab	K562	44	5262	68	2163	6.61062e-05
wgEncodeAwgTfbsSydhK562Hmgn3	K562	50	12681	222	1803	0.000518553
wgEncodeAwgTfbsSydhK562Ini1Iggmus	K562	23	1787	36	540	2.55193e-05
wgEncodeAwgTfbsSydhK562Irf1Ifna30	K562	15	1355	22	587	0.0157654
wgEncodeAwgTfbsSydhK562Irf1Ifna6h	K562	91	8288	123	4080	1.51439e-08
wgEncodeAwgTfbsSydhK562Irf1Ifng30	K562	93	9909	142	4625	4.16348e-06
wgEncodeAwgTfbsSydhK562Irf1Ifng6h	K562	32	12606	205	1380	0.0245406
wgEncodeAwgTfbsSydhK562JundIggrab	K562	114	16565	311	3363	1.25482e-11
wgEncodeAwgTfbsSydhK562Kap1Ucd	K562	33	2719	51	1350	0.0207439
wgEncodeAwgTfbsSydhK562MaffIggrab	K562	155	11253	241	5511	8.91504e-07
wgEncodeAwgTfbsSydhK562Mafkab50322Iggrab	K562	128	9602	207	4585	2.67528e-05
wgEncodeAwgTfbsSydhK562MaxIggrab	K562	56	16501	296	1959	0.000262467
wgEncodeAwgTfbsSydhK562Mazab85725Iggrab	K562	63	17072	336	2288	0.00333206
wgEncodeAwgTfbsSydhK562Mxi1af4185Iggrab	K562	60	8340	99	4154	0.0194293
wgEncodeAwgTfbsSydhK562Nelfe	K562	2	870	11	8	0.00390785
wgEncodeAwgTfbsSydhK562Nfe2	K562	5	2436	47	70	0.0101926
wgEncodeAwgTfbsSydhK562Nfya	K562	16	5759	70	725	0.0117364
wgEncodeAwgTfbsSydhK562Nfyb	K562	44	8933	138	1948	0.00366408
wgEncodeAwgTfbsSydhK562Nrf1Iggrab	K562	33	6646	73	2500	0.111143
wgEncodeAwgTfbsSydhK562Pol3	K562	3	178	3	51	0.0225336
wgEncodeAwgTfbsSydhK562Rfx5Iggrab	K562	27	2908	41	1189	0.00101123
wgEncodeAwgTfbsSydhK562Rpc155	K562	7	1126	12	266	0.00995556
wgEncodeAwgTfbsSydhK562Setdb1MnasedUcd	K562	18	1790	28	843	0.0496899
wgEncodeAwgTfbsSydhK562Setdb1Ucd	K562	42	3958	58	1942	0.000234339
wgEncodeAwgTfbsSydhK562Sirt6	K562	9	1988	41	104	0.00017862
wgEncodeAwgTfbsSydhK562Smc3ab9263Iggrab	K562	51	13839	269	1614	0.000293936
wgEncodeAwgTfbsSydhK562Stat1Ifna30	K562	23	1636	35	755	0.0146824
wgEncodeAwgTfbsSydhK562Stat1Ifna6h	K562	19	1766	29	856	0.047499
wgEncodeAwgTfbsSydhK562Stat1Ifng30	K562	29	2169	38	1083	0.000734091
wgEncodeAwgTfbsSydhK562Stat1Ifng6h	K562	19	2875	41	751	0.00392007
wgEncodeAwgTfbsSydhK562Stat2Ifna30	K562	29	3325	41	1612	0.00310083
wgEncodeAwgTfbsSydhK562Stat2Ifna6h	K562	28	1943	46	960	0.0769001
wgEncodeAwgTfbsSydhK562Tal1sc12984Iggmus	K562	129	12249	226	4523	4.25397e-10
wgEncodeAwgTfbsSydhK562Tblr1ab24550Iggrab	K562	48	5317	66	1998	5.76639e-09
wgEncodeAwgTfbsSydhK562Tblr1nb600270Iggrab	K562	63	7124	105	2265	1.94346e-09
wgEncodeAwgTfbsSydhK562TbpIggmus	K562	60	13940	224	2353	0.00011463
wgEncodeAwgTfbsSydhK562Tf3c110	K562	17	2311	26	1005	0.019719
wgEncodeAwgTfbsSydhK562Tr4Ucd	K562	1	1070	2	432	0.644697
wgEncodeAwgTfbsSydhK562Ubfsc13125Iggmus	K562	108	7029	139	3376	4.50526e-13
wgEncodeAwgTfbsSydhK562Ubtfsab1404509Iggmus	K562	89	11615	228	2561	3.72097e-09
wgEncodeAwgTfbsSydhK562Usf2Iggrab	K562	33	3814	47	1870	0.0025262
wgEncodeAwgTfbsSydhK562Yy1Ucd	K562	1	6999	83	1	0.0118588
wgEncodeAwgTfbsSydhK562Znf143Iggrab	K562	1	15951	288	6	0.103574
wgEncodeAwgTfbsSydhK562Znf263Ucd	K562	41	3235	59	1602	0.00137292
wgEncodeAwgTfbsSydhK562Znf274m01Ucd	K562	7	1406	12	491	0.0828066
wgEncodeAwgTfbsSydhK562Znf274Ucd	K562	0	231	0	37	1
wgEncodeAwgTfbsUchicagoK562Efos	K562	100	6620	150	2772	5.16908e-10
wgEncodeAwgTfbsUchicagoK562Egata2	K562	97	6438	136	3215	2.4877e-07
wgEncodeAwgTfbsUchicagoK562Ehdac8	K562	19	1880	26	795	0.00136786
wgEncodeAwgTfbsUchicagoK562Ejunb	K562	122	7937	168	3897	3.18788e-10
wgEncodeAwgTfbsUchicagoK562Ejund	K562	141	13092	246	4548	2.4757e-13
wgEncodeAwgTfbsUtaK562Cmyc	K562	79	10572	159	3121	5.9682e-08
wgEncodeAwgTfbsSydhNb4Cmyc	Nb4	97	15133	262	4277	0.00119524
wgEncodeAwgTfbsSydhNb4Max	Nb4	24	16554	294	726	0.00264489
wgEncodeAwgTfbsBroadNhaEzh239875	Nha	40	3640	85	1497	0.155497
wgEncodeAwgTfbsBroadNhdfadEzh239875	Nhdfad	43	3303	83	1510	0.154674
wgEncodeAwgTfbsBroadNhekEzh239875	Nhek	45	3762	82	1679	0.038317
wgEncodeAwgTfbsBroadNhlfEzh239875	Nhlf	47	3680	78	1672	0.00556927
wgEncodeAwgTfbsSydhNt2d1Suz12Ucd	Nt2d1	1	1822	43	6	0.133679
wgEncodeAwgTfbsSydhNt2d1Yy1Ucd	Nt2d1	2	6637	71	24	0.0267581
wgEncodeAwgTfbsSydhNt2d1Znf274Ucd	Nt2d1	0	392	4	34	1
wgEncodeAwgTfbsHaibPanc1NrsfPcr2x	Panc1	53	4600	85	2283	0.0117168
wgEncodeAwgTfbsHaibPanc1Sin3ak20V0416101	Panc1	121	8304	166	3765	3.38039e-13
wgEncodeAwgTfbsSydhPanc1Tcf7l2Ucd	Panc1	146	8610	205	4204	3.87007e-11
wgEncodeAwgTfbsSydhPbdeGata1Ucd	Pbde	122	11078	207	5009	4.34615e-05
wgEncodeAwgTfbsSydhPbdefetalGata1Ucd	Pbdefetal	25	1962	33	898	0.000408276
wgEncodeAwgTfbsHaibPfsk1Foxp2Pcr2x	Pfsk1	30	14026	259	637	2.37224e-06
wgEncodeAwgTfbsHaibPfsk1NrsfPcr2x	Pfsk1	72	7301	144	2882	0.00619343
wgEncodeAwgTfbsHaibPfsk1Sin3ak20V0416101	Pfsk1	94	5377	120	2593	7.7277e-12
wgEncodeAwgTfbsHaibPfsk1Taf1V0416101	Pfsk1	41	7173	119	1059	5.32239e-08
wgEncodeAwgTfbsSydhShsy5yGata2Ucd	Shsy5y	117	11984	267	3519	2.82882e-07
wgEncodeAwgTfbsSydhShsy5yGata3sc269sc269Ucd	Shsy5y	46	4114	113	948	1.63638e-05
wgEncodeAwgTfbsHaibSknmcFoxp2Pcr2x	Sknmc	131	10514	185	5246	4.5616e-09
wgEncodeAwgTfbsHaibSknshNrsfPcr2x	Sknsh	83	13098	214	3400	2.30187e-05
wgEncodeAwgTfbsHaibSknshNrsfV0416101	Sknsh	102	8200	161	3963	7.61488e-05
wgEncodeAwgTfbsHaibSknshSin3ak20V0416101	Sknsh	43	12445	247	939	1.81488e-07
wgEncodeAwgTfbsHaibSknshTaf1V0416101	Sknsh	41	13442	260	883	1.37991e-07
wgEncodeAwgTfbsHaibSknshraUsf1sc8983V0416102	Sknshra	101	13492	275	4413	0.0861797
wgEncodeAwgTfbsHaibSknshraYy1sc281V0416102	Sknshra	18	13184	233	739	0.104545
wgEncodeAwgTfbsSydhU2osKap1Ucd	U2os	139	8155	176	4070	9.09336e-16
wgEncodeAwgTfbsSydhU2osSetdb1Ucd	U2os	115	7863	193	3923	0.003901
wgEncodeAwgTfbsHaibU87NrsfPcr2x	U87	117	11007	177	5442	4.78873e-06
